# Supplementary material for: TRIM8 inhibits porcine epidemic diarrhoea virus replication by targeting and ubiquitinately degrading the nucleocapsid protein
Source: Vet Res. 2025 Jan 16;56:14. doi: 10.1186/s13567-024-01443-2 (PMC11740423; doi:10.1186/s13567-024-01443-2)
Supplement: Supplementary file 8 — Additional file 8. Differentially expressed genes between PEDV-infected and uninfected control groups. [file 13567_2024_1443_MOESM8_ESM.xlsx]

## Sheet: Additional file 8
Additional file 8. Differentially expressed genes between PEDV-infected and uninfected control groups
Gene Name	baseMean	Log2 Fold Change	lfcSE	stat	P-value	padj	change
PLAUR	2848.62	3.41759	0.0863927	39.5588	0	0	Up
PLAU	7660.66	3.79587	0.0845042	44.9193	0	0	Up
NFKBIA	4021.76	2.2227	0.0616861	36.0323	2.60706e-284	1.55172e-280	Up
PMEPA1	5369.93	2.15345	0.0609681	35.3209	2.80462e-273	1.25198e-269	Up
DUSP1	2552.59	2.12549	0.066626	31.9018	2.51987e-223	8.99894e-220	Up
CTGF	5410.55	2.10264	0.0709892	29.6191	8.48184e-193	2.52419e-189	Up
VGF	12543	2.87352	0.0975733	29.4499	1.26229e-190	3.21991e-187	Up
CLU	19308.4	1.9723	0.06703	29.4241	2.69833e-190	6.02266e-187	Up
HSPA6	5705.28	3.7665	0.132108	28.5107	8.63372e-179	1.71293e-175	Up
SMTN	4576.55	2.06533	0.0735242	28.0904	1.28214e-173	2.28938e-170	Up
ZSWIM4	1145.68	2.15675	0.0790047	27.299	4.35562e-164	7.07036e-161	Up
ANTXR2	1830.85	2.00352	0.0736167	27.2155	4.25392e-163	6.32983e-160	Up
MMP7	710.944	2.6915	0.0997096	26.9934	1.76438e-160	2.42345e-157	Up
PDPN	4385.77	1.72039	0.0639395	26.9065	1.84204e-159	2.34938e-156	Up
PHLDA1	1884.6	1.96326	0.0736329	26.6628	1.27063e-156	1.51256e-153	Up
LOC110255312	1346.15	2.40967	0.0908766	26.5159	6.35943e-155	7.09713e-152	Up
TAGLN	1279.8	2.33418	0.0898024	25.9924	6.03196e-149	6.33569e-146	Up
TGIF1	3243.25	1.93872	0.0748423	25.9041	5.98806e-148	5.94016e-145	Up
LIPG	5141.88	2.13532	0.082915	25.7531	2.97874e-146	2.79939e-143	Up
ELK3	879.576	2.19898	0.0857573	25.6419	5.20069e-145	4.64318e-142	Up
ACSM2B	312.059	-3.65877	0.144238	-25.3662	5.96038e-142	5.06803e-139	Down
NAV3	658.766	2.63775	0.105201	25.0734	9.71294e-139	7.88337e-136	Up
MMP25	355.193	3.7559	0.151894	24.7272	5.45257e-135	4.23309e-132	Up
SEMA3C	2275.39	2.39191	0.0967603	24.7199	6.52777e-135	4.85666e-132	Up
ANXA13	22150.8	1.5753	0.0646316	24.3735	3.26584e-131	2.33259e-128	Up
THOC6	1172.25	1.97958	0.0817808	24.2059	1.92781e-129	1.32396e-126	Up
GJB1	340.152	-3.0105	0.124779	-24.1268	1.30914e-128	8.6578e-126	Down
PDP1	1910.93	2.22343	0.0925631	24.0207	1.69211e-127	1.07909e-124	Up
PGF	915.605	2.32431	0.0967981	24.0119	2.08944e-127	1.28652e-124	Up
MARCKSL1	2946.93	1.66424	0.0693709	23.9904	3.50051e-127	2.0835e-124	Up
F3	6235.92	2.12738	0.089126	23.8693	6.37686e-126	3.67307e-123	Up
SMPDL3B	640.892	2.46029	0.103815	23.6987	3.72083e-124	2.07622e-121	Up
FOSL1	2637.29	2.09508	0.088464	23.6828	5.42126e-124	2.9334e-121	Up
SEMA7A	554.495	2.7427	0.116004	23.6431	1.39098e-123	7.30508e-121	Up
CYR61	10239.5	1.54348	0.0656029	23.5276	2.13107e-122	1.08721e-119	Up
ECM1	3756.73	1.82084	0.0787263	23.1287	2.37929e-118	1.18013e-115	Up
LOC110256886	546.65	2.71505	0.119207	22.7759	7.94565e-115	3.83453e-112	Up
LRP2	1606.79	-1.7135	0.0761085	-22.5139	3.03365e-112	1.4255e-109	Down
RBP4	102724	1.80812	0.0806873	22.409	3.21896e-111	1.47379e-108	Up
MFGE8	5007.72	1.54597	0.0691059	22.3711	7.52775e-111	3.36039e-108	Up
LAMA3	1710	2.22012	0.100578	22.0737	5.65586e-108	2.46319e-105	Up
CADPS	813.649	2.18204	0.0988738	22.069	6.28254e-108	2.67098e-105	Up
PHLDA2	9532.49	2.06263	0.0949692	21.7189	1.36009e-104	5.64787e-102	Up
BCL2L15	504.383	2.79787	0.129177	21.6592	4.98147e-104	2.02157e-101	Up
GEM	1157.54	1.995	0.092143	21.6512	5.92569e-104	2.35131e-101	Up
NABP1	1142.79	2.25462	0.105067	21.459	3.76535e-102	1.46161e-99	Up
ICAM1	3061.34	1.4134	0.0662034	21.3494	3.9538e-101	1.50211e-98	Up
DUSP5	4111.46	1.25931	0.0590315	21.3328	5.63743e-101	2.09712e-98	Up
ISG15	1459.21	2.71857	0.127742	21.2818	1.67404e-100	6.10033e-98	Up
EPHA2	3605.24	1.47306	0.0693618	21.2373	4.31893e-100	1.54238e-97	Up
DHRS3	237.528	-3.12769	0.147731	-21.1716	1.74484e-99	6.10901e-97	Down
SLC6A12	952.765	1.77654	0.0845274	21.0173	4.55486e-98	1.56407e-95	Up
PFKFB3	3250.14	1.73885	0.0829184	20.9706	1.2181e-97	4.10384e-95	Up
UPP1	5724.47	1.51507	0.0723905	20.9292	2.90518e-97	9.60646e-95	Up
WNT7B	2579.33	1.45329	0.0694934	20.9126	4.11316e-97	1.33536e-94	Up
LOC100510904	8056.94	-1.5621	0.074728	-20.9039	4.93927e-97	1.57492e-94	Down
GPX3	1588.44	-1.60563	0.0773695	-20.7528	1.15683e-95	3.62393e-93	Down
LOC110258215	333.131	3.17076	0.15289	20.7389	1.54368e-95	4.75239e-93	Up
NFKBIE	2430.95	1.59289	0.0770441	20.6751	5.80835e-95	1.75786e-92	Up
RNF223	345.69	2.73749	0.13335	20.5286	1.19659e-93	3.56104e-91	Up
ITGA5	6912.88	1.41394	0.0688932	20.5236	1.32499e-93	3.87853e-91	Up
OBSCN	4505.27	1.74963	0.085825	20.386	2.22769e-92	6.41576e-90	Up
MGME1	634.968	-1.91694	0.0944502	-20.2958	1.40007e-91	3.96819e-89	Down
LOC100739741	492.291	-2.31971	0.114999	-20.1715	1.74159e-90	4.85905e-88	Down
P2RY2	4643.72	1.48205	0.0736769	20.1156	5.39342e-90	1.48161e-87	Up
INSIG1	835.866	1.84343	0.0920918	20.0173	3.89486e-89	1.05374e-86	Up
MFSD2A	858.648	1.83053	0.0928736	19.7099	1.77319e-86	4.72568e-84	Up
CDKN1A	1849.56	1.41389	0.0717705	19.7002	2.14797e-86	5.64032e-84	Up
MYL6B	1163.66	2.32282	0.117974	19.6893	2.66505e-86	6.8967e-84	Up
HSP70.2	7558.26	1.8859	0.0958552	19.6744	3.57071e-86	9.10836e-84	Up
LAMB3	7315.5	1.61126	0.0822455	19.5909	1.84837e-85	4.64851e-83	Up
KCTD11	3105.22	1.49168	0.0776493	19.2105	3.02397e-82	7.49945e-80	Up
LOC110260073	1112.83	1.57054	0.081776	19.2054	3.33322e-82	8.15316e-80	Up
PDZK1	1180.47	-1.55622	0.0814671	-19.1024	2.41229e-81	5.82078e-79	Down
RNF19B	580.42	2.36625	0.123903	19.0975	2.64636e-81	6.30046e-79	Up
JAG1	5405.86	1.03079	0.0541312	19.0424	7.5981e-81	1.78515e-78	Up
STARD13	1518.69	1.36381	0.0717951	18.9959	1.84345e-80	4.22225e-78	Up
KLF6	2527.03	1.75711	0.0924996	18.9959	1.8444e-80	4.22225e-78	Up
LOC110260300	542.031	2.15841	0.113827	18.9622	3.50284e-80	7.91731e-78	Up
SAPCD2	877.741	-1.78404	0.095293	-18.7216	3.30048e-78	7.36668e-76	Down
HBEGF	2541.84	1.34971	0.0721555	18.7056	4.45959e-78	9.83092e-76	Up
ALDOC	1918.69	1.35949	0.0732136	18.5688	5.74365e-77	1.25071e-74	Up
IRF9	1177.67	1.653	0.0892084	18.5297	1.18999e-76	2.56006e-74	Up
PIGR	487.141	-2.05992	0.111253	-18.5156	1.54572e-76	3.28577e-74	Down
SLC45A3	1407.34	1.26968	0.0685757	18.515	1.56436e-76	3.28625e-74	Up
KCNK5	1924.58	1.33738	0.0722872	18.5009	2.0318e-76	4.21858e-74	Up
RND1	539.71	1.98839	0.107876	18.4322	7.24984e-76	1.48797e-73	Up
IGFBP3	6937.32	1.39756	0.0762192	18.3361	4.26645e-75	8.65701e-73	Up
DENND3	2003.18	1.30486	0.0712525	18.3132	6.49665e-75	1.30342e-72	Up
MAFF	887.82	1.77151	0.0967978	18.3011	8.10458e-75	1.60795e-72	Up
MRPL54	801.595	-1.54647	0.0847773	-18.2415	2.41604e-74	4.74076e-72	Down
ZFP36	2671.97	1.37764	0.0759119	18.1479	1.33397e-73	2.58907e-71	Up
CSRNP1	694.245	1.6028	0.0887271	18.0644	6.07769e-73	1.16692e-70	Up
ADAMTS1	2864.18	1.25897	0.0697764	18.043	8.96224e-73	1.70244e-70	Up
LOC100624226	3344.15	1.36711	0.0761047	17.9635	3.75989e-72	7.06701e-70	Up
RBM25	950.491	-1.60084	0.0895933	-17.8679	2.09692e-71	3.90026e-69	Down
KLF7	1367.51	1.88549	0.105534	17.8661	2.16453e-71	3.98452e-69	Up
LOC100516295	4408.14	-1.33682	0.0757295	-17.6526	9.71519e-70	1.77015e-67	Down
KIF20B	637.239	-1.62037	0.0919703	-17.6184	1.77972e-69	3.20997e-67	Down
CASC3	895.409	-1.63052	0.092588	-17.6105	2.04519e-69	3.65189e-67	Down
LOC106508573	640.415	2.00848	0.114639	17.5201	1.00736e-68	1.78093e-66	Up
SFPQ	3433.75	-1.08874	0.0623521	-17.4611	2.83423e-68	4.96157e-66	Down
LDLR	3632.98	1.11689	0.0639938	17.4531	3.26066e-68	5.65265e-66	Up
CBX6	925.716	-1.45586	0.0839454	-17.343	2.22876e-67	3.82661e-65	Down
SAT1	2513.18	1.23457	0.0711883	17.3424	2.25332e-67	3.83192e-65	Up
NLRP3	182.282	3.94331	0.227554	17.3291	2.83627e-67	4.77778e-65	Up
ID2	568.045	-1.574	0.0910522	-17.2868	5.91129e-67	9.86468e-65	Down
LOC100513296	215.008	4.08791	0.237708	17.1972	2.78694e-66	4.60774e-64	Up
SAMD4A	966.532	1.4005	0.0815099	17.182	3.6241e-66	5.93687e-64	Up
ATF7IP2	1031.51	1.39546	0.081282	17.1682	4.59826e-66	7.46422e-64	Up
LOC106504205	339.462	2.33046	0.135948	17.1422	7.18393e-66	1.15564e-63	Up
PLCD3	4353.01	1.21076	0.0707029	17.1246	9.72564e-66	1.55054e-63	Up
MYO7A	858.525	1.57959	0.0925228	17.0725	2.37944e-65	3.75994e-63	Up
MXD1	591.847	1.78151	0.104502	17.0476	3.64055e-65	5.70225e-63	Up
SMC4	2720.19	-1.28446	0.0754393	-17.0264	5.23059e-65	8.12151e-63	Down
FREM1	172.674	-2.7207	0.160215	-16.9816	1.12463e-64	1.73116e-62	Down
SPRYD3	2183.19	1.26263	0.0743712	16.9774	1.20669e-64	1.8416e-62	Up
NCLN	1253.88	-1.821	0.107704	-16.9074	3.96771e-64	6.00402e-62	Down
PDE6C	1000.32	1.45034	0.085801	16.9036	4.23485e-64	6.35442e-62	Up
KLHL14	416.537	-1.72716	0.102271	-16.8881	5.50191e-64	8.18684e-62	Down
LY6D	948.233	-1.66559	0.0986398	-16.8856	5.74054e-64	8.47133e-62	Down
POLE3	676.888	-1.48323	0.0878657	-16.8807	6.23988e-64	9.13274e-62	Down
TNS4	1037.7	1.53415	0.0913831	16.7881	2.98279e-63	4.33013e-61	Up
CSF2	208.291	3.30972	0.197442	16.763	4.54815e-63	6.54933e-61	Up
FAM107A	776.085	-1.59122	0.0949671	-16.7555	5.1636e-63	7.37609e-61	Down
FBXO32	476.55	1.94879	0.116383	16.7447	6.1915e-63	8.77423e-61	Up
HES4	277.895	2.48746	0.149128	16.68	1.8323e-62	2.57618e-60	Up
CTSK	714.12	1.80062	0.10798	16.6755	1.97475e-62	2.75477e-60	Up
MAP4K4	5111.65	1.10814	0.0666717	16.6208	4.92414e-62	6.81592e-60	Up
LAMC2	3624.56	1.65815	0.0999356	16.5921	7.94278e-62	1.09097e-59	Up
CLDN2	130.052	-3.30732	0.199509	-16.5773	1.01644e-61	1.38546e-59	Down
BTG1	3005.85	1.5243	0.0919824	16.5716	1.11771e-61	1.51195e-59	Up
LOC110262246	490.112	1.78704	0.10795	16.5544	1.48934e-61	1.99952e-59	Up
NFKB2	4205.95	1.13597	0.0689116	16.4845	4.7406e-61	6.31702e-59	Up
ERAL1	334.237	-1.93529	0.117618	-16.454	7.84458e-61	1.03758e-58	Down
LOC100519098	1076.69	1.56383	0.0950688	16.4495	8.4615e-61	1.11094e-58	Up
DDX59	742.949	1.50189	0.0914433	16.4243	1.28104e-60	1.66965e-58	Up
FGFR4	503.981	-1.63862	0.0999603	-16.3927	2.15581e-60	2.78944e-58	Down
MT-2B	3766.92	-1.41251	0.086251	-16.3767	2.80501e-60	3.60333e-58	Down
P2RY6	195.788	2.73658	0.167179	16.3692	3.17384e-60	4.04801e-58	Up
CDK6	2764.36	1.17462	0.0718217	16.3547	4.0272e-60	5.09997e-58	Up
TNFSF9	1199.01	1.66447	0.101877	16.338	5.29706e-60	6.66087e-58	Up
MED10	1118.71	1.48465	0.0909379	16.326	6.4483e-60	8.05181e-58	Up
GRIN2A	885.458	1.47953	0.0906502	16.3214	6.95657e-60	8.62615e-58	Up
SH3PXD2A	825.056	1.40357	0.0860085	16.3189	7.24111e-60	8.91706e-58	Up
LOC100738859	532.185	1.76776	0.108362	16.3135	7.91485e-60	9.67997e-58	Up
CDKN2C	1314.31	-1.23189	0.0755972	-16.2954	1.06385e-59	1.29225e-57	Down
SMOX	606.076	1.53936	0.0944918	16.291	1.14387e-59	1.38006e-57	Up
TM4SF1	3532.65	1.41906	0.087219	16.27	1.6106e-59	1.93013e-57	Up
IRX5	1322.82	-1.23037	0.075625	-16.2694	1.62866e-59	1.93875e-57	Down
ZC3H12A	1450.83	1.3839	0.0851272	16.2568	1.99952e-59	2.36447e-57	Up
PPP1R15A	1582.25	1.35912	0.0837327	16.2316	3.01353e-59	3.51697e-57	Up
ZNF768	846.525	-1.71052	0.105399	-16.229	3.14683e-59	3.64869e-57	Down
DNAH10	156.013	-2.95396	0.182277	-16.2059	4.58496e-59	5.28188e-57	Down
NRGN	949.193	-1.41759	0.0875111	-16.199	5.12483e-59	5.86596e-57	Down
NPC1	1097.34	1.54723	0.0959358	16.1277	1.62848e-58	1.85212e-56	Up
LOC102164776	183.323	6.06377	0.377366	16.0687	4.23125e-58	4.78185e-56	Up
COBL	1520.99	-1.52678	0.0953869	-16.0061	1.1578e-57	1.30023e-55	Down
S100A3	1923.05	1.33822	0.0837067	15.987	1.57457e-57	1.75722e-55	Up
PTPN22	180.584	4.305	0.269863	15.9525	2.7351e-57	3.03342e-55	Up
TGM2	587.564	1.69967	0.106551	15.9517	2.77367e-57	3.05721e-55	Up
RASSF1	967.41	1.43764	0.0903974	15.9036	5.98138e-57	6.55237e-55	Up
PABPC4	3151.86	-1.06077	0.0668907	-15.8583	1.23257e-56	1.342e-54	Down
SOX9	360.229	1.92171	0.121572	15.8072	2.77742e-56	3.00567e-54	Up
LOC110255649	2801.02	1.56178	0.0991571	15.7506	6.80603e-56	7.32099e-54	Up
R3HDM4	2662	1.09573	0.0698086	15.6962	1.60498e-55	1.71608e-53	Up
SLC4A7	767.563	1.70173	0.108649	15.6627	2.72248e-55	2.8936e-53	Up
BIRC3	843.074	2.00003	0.127741	15.657	2.97569e-55	3.14402e-53	Up
FGD6	422.843	1.70824	0.109401	15.6146	5.79455e-55	6.08633e-53	Up
SDCBP2	1041.46	1.44291	0.0925871	15.5844	9.29567e-55	9.70664e-53	Up
GJC1	525.298	1.70891	0.109818	15.5613	1.33295e-54	1.37579e-52	Up
CDA	2960.01	1.13223	0.0727692	15.5592	1.37754e-54	1.41364e-52	Up
NSMCE4A	671.092	-1.42961	0.0922288	-15.5006	3.43494e-54	3.4849e-52	Down
GAL3ST1	460.684	-1.75005	0.112976	-15.4904	4.02475e-54	4.06022e-52	Down
TM4SF4	6059.88	1.16473	0.0752395	15.4803	4.71534e-54	4.73018e-52	Up
SIRT6	833.394	1.40067	0.0905237	15.4729	5.28338e-54	5.2704e-52	Up
PLK1	2005	-1.14844	0.0742607	-15.465	5.97535e-54	5.92755e-52	Down
LOC100738196	260.925	2.42197	0.156637	15.4623	6.23331e-54	6.14928e-52	Up
IER3	5543.04	1.53284	0.0991941	15.4529	7.21015e-54	7.07387e-52	Up
ABCA7	771.429	1.3026	0.0843068	15.4507	7.46549e-54	7.28436e-52	Up
ABCG1	812.845	1.44075	0.0933554	15.433	9.82014e-54	9.52981e-52	Up
LOC110257771	365.065	2.47476	0.160411	15.4276	1.06799e-53	1.03081e-51	Up
IL11	142.606	4.10431	0.266514	15.4	1.63789e-53	1.57237e-51	Up
RCAN1	617.319	1.87983	0.122448	15.3521	3.42768e-53	3.27298e-51	Up
CELSR3	267.045	2.21026	0.144029	15.3459	3.77372e-53	3.58423e-51	Up
SNAPIN	385.883	-1.84234	0.120257	-15.32	5.61839e-53	5.2801e-51	Down
NR1D1	733.507	1.30956	0.0854876	15.3187	5.73215e-53	5.35881e-51	Up
FAM3D	409.78	1.89308	0.123911	15.2777	1.07672e-52	1.00135e-50	Up
FAM149A	956.499	-1.17685	0.0773262	-15.2192	2.63629e-52	2.43905e-50	Down
PPRC1	1377.6	-1.23513	0.081248	-15.2019	3.43315e-52	3.15991e-50	Down
ZNF674	125.275	3.95295	0.260125	15.1963	3.73976e-52	3.42447e-50	Up
AREG	1015.98	2.94234	0.194249	15.1473	7.89507e-52	7.19257e-50	Up
SMTNL2	497.772	-1.87271	0.123653	-15.1449	8.18297e-52	7.41701e-50	Down
HOXA10	491.84	-1.43759	0.0951263	-15.1125	1.34036e-51	1.20876e-49	Down
HABP2	142.123	-2.68953	0.178066	-15.1041	1.5226e-51	1.36621e-49	Down
FNTB	579.456	1.34309	0.0896232	14.986	9.06227e-51	8.0908e-49	Up
LOC100622246	1647.24	-1.13332	0.0757718	-14.9571	1.40098e-50	1.24458e-48	Down
LOC110258214	345.914	2.00682	0.134197	14.9543	1.46036e-50	1.2909e-48	Up
EREG	1130.02	1.55608	0.104445	14.8986	3.36654e-50	2.96123e-48	Up
PLK2	2462.2	1.0896	0.0732116	14.8829	4.25426e-50	3.72373e-48	Up
SYT11	981.471	1.39709	0.0939401	14.8722	4.99797e-50	4.33222e-48	Up
NUPR1	1120.64	1.34707	0.0906013	14.8681	5.3087e-50	4.57933e-48	Up
RN5-8S	250.64	2.50605	0.168582	14.8655	5.51936e-50	4.73816e-48	Up
DYRK2	1020.54	1.20076	0.0807774	14.865	5.56131e-50	4.75133e-48	Up
UAP1	1545.69	1.30089	0.0876815	14.8366	8.49787e-50	7.22561e-48	Up
CCDC9	799.843	1.43695	0.0969633	14.8195	1.09572e-49	9.27261e-48	Up
PRSS16	304.19	-1.7383	0.117554	-14.7872	1.7725e-49	1.49291e-47	Down
RGS14	526.38	-1.57393	0.106863	-14.7284	4.23314e-49	3.54869e-47	Down
PTGS1	1310.38	1.12205	0.0762219	14.7209	4.73365e-49	3.94972e-47	Up
POFUT1	484.856	-1.58017	0.107398	-14.7132	5.3022e-49	4.40354e-47	Down
ANAPC5	544.443	-1.3497	0.0919279	-14.6822	8.38742e-49	6.9336e-47	Down
NUMBL	869.113	1.25651	0.085588	14.6809	8.54971e-49	7.03519e-47	Up
MCL1	6474.97	1.00439	0.0684489	14.6736	9.51913e-49	7.79695e-47	Up
MLLT11	370.896	1.85294	0.126413	14.6578	1.20018e-48	9.78555e-47	Up
DSG3	139.306	3.15693	0.215495	14.6497	1.35346e-48	1.09852e-46	Up
LOC102165634	244.169	-1.97272	0.134817	-14.6325	1.74147e-48	1.40705e-46	Down
LOC106507710	585.087	1.94963	0.133341	14.6214	2.05071e-48	1.64943e-46	Up
BUB1B	629.516	-1.38714	0.0949879	-14.6033	2.67509e-48	2.14199e-46	Down
RUNX2	460.341	1.71249	0.117646	14.5562	5.33059e-48	4.24813e-46	Up
SERPINE2	526.466	1.61675	0.111071	14.556	5.35298e-48	4.24813e-46	Up
ATXN7L2	1351.5	1.37228	0.0942893	14.5539	5.51395e-48	4.35651e-46	Up
DGKD	1698.31	1.12107	0.0770395	14.5519	5.68104e-48	4.46875e-46	Up
GREM1	5854.46	2.34092	0.161163	14.5251	8.3987e-48	6.57751e-46	Up
SLC6A9	1231.58	1.21985	0.0841382	14.4982	1.2432e-47	9.69367e-46	Up
ITPR1	260.028	-1.93191	0.133496	-14.4717	1.82908e-47	1.42e-45	Down
ZCCHC12	198.996	2.21652	0.153244	14.464	2.0455e-47	1.58114e-45	Up
PTGS2	219.674	2.56188	0.17733	14.447	2.6187e-47	2.0155e-45	Up
CDH16	882.569	-1.22276	0.0848191	-14.4161	4.0962e-47	3.11242e-45	Down
CHRD	1142.88	1.16584	0.0809945	14.3941	5.6358e-47	4.2641e-45	Up
BIRC5	1230.74	-1.05538	0.0733972	-14.379	7.00859e-47	5.2804e-45	Down
DIRAS3	631.394	1.37778	0.095966	14.357	9.63667e-47	7.22993e-45	Up
STAC2	766.349	1.33211	0.0929518	14.3312	1.39783e-46	1.03998e-44	Up
LDLRAD4	317.375	-1.71584	0.119827	-14.3192	1.65913e-46	1.22927e-44	Down
ZFP36L1	2970	1.17647	0.082307	14.2936	2.39745e-46	1.76896e-44	Up
LMNB2	734.669	-1.61236	0.112824	-14.291	2.49157e-46	1.83084e-44	Down
LOC106506243	183.741	2.81692	0.197126	14.2899	2.52801e-46	1.85e-44	Up
MCCD1	1000.21	-1.39308	0.0975884	-14.2751	3.13021e-46	2.28135e-44	Down
LIMCH1	730.357	-1.28586	0.0901226	-14.2679	3.46697e-46	2.51651e-44	Down
CCNYL1	1602.39	1.28164	0.0899272	14.252	4.35602e-46	3.14361e-44	Up
PEG10	222.471	-2.14378	0.150421	-14.2518	4.36612e-46	3.14361e-44	Down
MOV10	4953.04	1.0001	0.0701915	14.2482	4.60154e-46	3.2998e-44	Up
ATP1B1	8676.5	1.19615	0.0840346	14.234	5.63565e-46	4.02521e-44	Up
UAP1L1	813.875	-1.30458	0.0917111	-14.2249	6.42264e-46	4.56903e-44	Down
SPSB1	831.879	1.15919	0.0816248	14.2014	8.97821e-46	6.3617e-44	Up
PPP1R18	1061.66	1.1725	0.0825652	14.2009	9.04443e-46	6.38329e-44	Up
IL1A	469.346	1.62852	0.114749	14.192	1.027e-45	7.21971e-44	Up
CSPG5	190.293	2.31738	0.16337	14.1849	1.13667e-45	7.95938e-44	Up
MAFK	1055.85	1.16771	0.0823622	14.1777	1.25833e-45	8.77684e-44	Up
MARVELD1	780.86	-1.20619	0.0853101	-14.1389	2.18591e-45	1.51874e-43	Down
TBXAS1	1066.6	1.16006	0.0820962	14.1304	2.46568e-45	1.70648e-43	Up
SSBP4	955.364	-1.24902	0.0884707	-14.1179	2.94472e-45	2.03015e-43	Down
NRP2	1195.34	1.24118	0.0880117	14.1025	3.66594e-45	2.51766e-43	Up
FMN1	387.521	1.93344	0.137243	14.0877	4.52224e-45	3.09384e-43	Up
MTUS1	506.473	-1.44321	0.10282	-14.0363	9.34428e-45	6.34416e-43	Down
LOC110261008	160.441	-2.19971	0.156768	-14.0316	9.98702e-45	6.75486e-43	Down
PRCC	1204.05	-1.22001	0.0869899	-14.0247	1.10049e-44	7.38738e-43	Down
RTN4RL1	1027.73	-1.17314	0.0840258	-13.9616	2.67221e-44	1.78041e-42	Down
FZD1	271.952	-1.78817	0.128104	-13.9587	2.78572e-44	1.84914e-42	Down
CFD	531.708	1.76918	0.127109	13.9186	4.88335e-44	3.22952e-42	Up
DOCK7	1690.98	1.20926	0.0869749	13.9035	6.03217e-44	3.95995e-42	Up
JUNB	5871.03	1.11635	0.0804147	13.8824	8.09954e-44	5.2783e-42	Up
IFT88	581.622	-1.30114	0.0939114	-13.855	1.1866e-43	7.70473e-42	Down
ARL4C	1535.37	1.02507	0.0740849	13.8364	1.5373e-43	9.94567e-42	Up
SERPINE1	8421.46	1.30779	0.0946374	13.8189	1.96006e-43	1.26349e-41	Up
IL2RG	149.004	2.70165	0.196076	13.7786	3.42906e-43	2.20249e-41	Up
ZNF496	146.611	-2.32636	0.169406	-13.7324	6.49091e-43	4.15418e-41	Down
ASB13	481.541	-1.40589	0.102489	-13.7174	7.98757e-43	5.09379e-41	Down
CELSR2	922.831	-1.34336	0.0980307	-13.7034	9.68535e-43	6.1545e-41	Down
SH2B2	515.586	1.4203	0.104024	13.6536	1.92182e-42	1.20831e-40	Up
AK1	501.777	-1.52108	0.111607	-13.6289	2.69485e-42	1.68839e-40	Down
LOC106508422	122.014	3.53528	0.260417	13.5755	5.59671e-42	3.48205e-40	Up
CDKN2AIPNL	559.152	-1.37674	0.10159	-13.5519	7.71809e-42	4.78522e-40	Down
LYPD6	131.329	-2.52153	0.18635	-13.5312	1.024e-41	6.32684e-40	Down
NAA38	1152.13	1.12183	0.0830834	13.5025	1.51162e-41	9.2754e-40	Up
FBXW5	816.412	-1.49175	0.110532	-13.4961	1.6493e-41	1.00512e-39	Down
MX1	2185.97	1.16764	0.0866791	13.4708	2.32265e-41	1.41066e-39	Up
SEMA6A	403.944	-1.47577	0.109631	-13.4612	2.6456e-41	1.60135e-39	Down
MAN2C1	990.158	-1.39116	0.103409	-13.4529	2.95917e-41	1.7851e-39	Down
CCL5	288.452	2.14654	0.159826	13.4304	4.0099e-41	2.41005e-39	Up
TP53	526.288	-1.40506	0.104619	-13.4302	4.02215e-41	2.41005e-39	Down
SLC2A11	494.888	-1.26043	0.0941391	-13.389	7.00873e-41	4.18555e-39	Down
SLC38A2	3554.15	1.27203	0.0950546	13.3821	7.69819e-41	4.58196e-39	Up
LOC100152428	979.832	1.11303	0.0832041	13.3771	8.22573e-41	4.87969e-39	Up
SMG9	746.116	1.22876	0.0919552	13.3626	1.00041e-40	5.915e-39	Up
LOC110261044	1188.9	1.41202	0.105737	13.3541	1.12121e-40	6.60739e-39	Up
TIMM22	173.552	-2.14034	0.160417	-13.3423	1.31294e-40	7.71178e-39	Down
LOC110259708	144.181	-2.29481	0.172306	-13.3182	1.8142e-40	1.06211e-38	Down
RUNX1	369.326	1.48608	0.111625	13.3131	1.94166e-40	1.13301e-38	Up
NDRG1	19842.1	1.08358	0.0813936	13.3128	1.94975e-40	1.13403e-38	Up
LOC100622227	379.79	-1.62241	0.12189	-13.3104	2.01442e-40	1.16784e-38	Down
CREB3L1	1868.28	1.11831	0.0842338	13.2763	3.17595e-40	1.82935e-38	Up
ZNF335	2007.55	1.14242	0.0861126	13.2666	3.61584e-40	2.06937e-38	Up
BCAR3	1416.55	1.06418	0.0802786	13.256	4.16253e-40	2.37464e-38	Up
PLSCR3	2997.1	1.03281	0.0779778	13.2449	4.82605e-40	2.74439e-38	Up
GOLGA7B	145.52	2.73964	0.206943	13.2386	5.24921e-40	2.97555e-38	Up
MOCS1	183.278	-2.02519	0.153091	-13.2287	5.9929e-40	3.38637e-38	Down
OAS2	1879.16	1.08526	0.0820575	13.2256	6.24718e-40	3.51891e-38	Up
EI24	461.36	-1.43868	0.108799	-13.2234	6.43115e-40	3.61115e-38	Down
USP40	397.346	-1.5885	0.120276	-13.2071	7.98524e-40	4.46973e-38	Down
ARG1	236.125	2.10659	0.159606	13.1987	8.92389e-40	4.97953e-38	Up
PBK	291.262	-1.65589	0.125646	-13.1791	1.15802e-39	6.4416e-38	Down
RNF44	1096.26	1.2794	0.0970804	13.1788	1.163e-39	6.44922e-38	Up
SRP68	1298.62	-1.2042	0.091406	-13.1742	1.23506e-39	6.80655e-38	Down
STK32B	421.347	1.32477	0.100604	13.1681	1.33914e-39	7.35744e-38	Up
CLDN8	104.032	-3.08839	0.234871	-13.1493	1.71802e-39	9.41013e-38	Down
VAV3	1016.77	-1.31959	0.100373	-13.1469	1.77292e-39	9.68113e-38	Down
MSRB3	711.451	-1.42542	0.108427	-13.1464	1.7853e-39	9.71897e-38	Down
ZNF629	322.626	-1.79885	0.137429	-13.0894	3.78804e-39	2.04348e-37	Down
IL18	210.566	2.2208	0.169748	13.0829	4.12561e-39	2.21888e-37	Up
AQP1	527.053	1.2863	0.098334	13.0809	4.23244e-39	2.2695e-37	Up
GALNT15	146.918	2.53495	0.193794	13.0807	4.24687e-39	2.27042e-37	Up
ANKMY1	157.367	-2.096	0.160347	-13.0717	4.78048e-39	2.54806e-37	Down
LOC106507672	177.161	2.27626	0.174148	13.0708	4.83319e-39	2.5685e-37	Up
LOC106504991	335.754	1.72472	0.132004	13.0656	5.17484e-39	2.7419e-37	Up
CFLAR	860.849	1.16043	0.0896026	12.9508	2.32385e-38	1.21685e-36	Up
SLC35E1	944.074	1.17213	0.0907466	12.9166	3.63027e-38	1.89538e-36	Up
ST3GAL2	370.584	-1.38659	0.107358	-12.9155	3.67817e-38	1.91479e-36	Down
CDIP1	579.235	-1.308	0.101289	-12.9136	3.77363e-38	1.95878e-36	Down
DNHD1	280.548	1.68778	0.130736	12.9098	3.96528e-38	2.05229e-36	Up
ELP6	317.591	1.68436	0.13054	12.903	4.33126e-38	2.23523e-36	Up
TARBP2	283.003	-1.77464	0.137547	-12.9021	4.38049e-38	2.25412e-36	Down
ZNF22	271.971	-1.65383	0.128318	-12.8885	5.22578e-38	2.68137e-36	Down
NVL	521.698	-1.31612	0.10217	-12.8817	5.70533e-38	2.91903e-36	Down
SPN	130.262	3.25708	0.252862	12.8809	5.76703e-38	2.94217e-36	Up
COL4A3	178.789	-1.93047	0.149989	-12.8708	6.5728e-38	3.3437e-36	Down
MAFG	1153.71	1.08232	0.08411	12.868	6.81842e-38	3.4588e-36	Up
COL1A2	417.063	-1.33937	0.104232	-12.8499	8.61118e-38	4.35584e-36	Down
PKHD1	105.379	-2.70666	0.210889	-12.8345	1.05021e-37	5.29731e-36	Down
SLC19A3	732.359	-1.0879	0.0848009	-12.8288	1.13052e-37	5.68637e-36	Down
E2F2	203.434	-1.7549	0.136944	-12.8147	1.35629e-37	6.80281e-36	Down
SLC48A1	255.848	-1.60606	0.125412	-12.8063	1.51215e-37	7.56329e-36	Down
SCD	4857.78	1.08633	0.0849776	12.7837	2.02288e-37	1.00335e-35	Up
DNAJC16	199.89	-1.91939	0.150212	-12.7779	2.17972e-37	1.07517e-35	Down
EEA1	5620.45	1.17276	0.0918822	12.7637	2.61394e-37	1.2858e-35	Up
VPS9D1	595.851	1.32327	0.103814	12.7466	3.2573e-37	1.59787e-35	Up
SCN10A	85.1216	3.31494	0.260528	12.7239	4.35418e-37	2.13009e-35	Up
RPS6KC1	1015.54	1.15557	0.0908488	12.7197	4.59707e-37	2.24277e-35	Up
OTUB2	847.087	1.02535	0.0806279	12.7171	4.75293e-37	2.31249e-35	Up
ARHGAP24	407.773	-1.3112	0.103112	-12.7163	4.80335e-37	2.33067e-35	Down
LOC110256492	157.988	2.39629	0.188481	12.7137	4.96317e-37	2.40169e-35	Up
PFDN4	2175.47	1.29564	0.10202	12.6999	5.92125e-37	2.85756e-35	Up
TMEM98	950.286	-1.16987	0.092206	-12.6876	6.92904e-37	3.32594e-35	Down
IL16	489.73	1.3834	0.109075	12.683	7.34598e-37	3.51662e-35	Up
OAS1	1206.03	1.39985	0.110438	12.6754	8.0909e-37	3.86286e-35	Up
CUBN	382.703	1.45198	0.114568	12.6735	8.28965e-37	3.9472e-35	Up
DNASE1	327.417	-1.63806	0.129481	-12.651	1.10424e-36	5.21623e-35	Down
ITPKC	682.425	1.13773	0.0901015	12.6272	1.49431e-36	7.02168e-35	Up
TST	702.204	-1.18113	0.0936632	-12.6104	1.84966e-36	8.66866e-35	Down
LOC110260197	504.179	-1.28612	0.102377	-12.5626	3.38845e-36	1.57154e-34	Down
RAB3D	1184.1	1.4159	0.112792	12.5532	3.81578e-36	1.76058e-34	Up
SP2	694.42	1.15789	0.0924102	12.5299	5.12127e-36	2.35684e-34	Up
THBD	114.559	-2.4063	0.192051	-12.5294	5.15197e-36	2.36487e-34	Down
DEDD2	620.546	1.26878	0.101541	12.4953	7.91946e-36	3.60739e-34	Up
MLST8	275.01	-1.68187	0.134612	-12.4942	8.03312e-36	3.64986e-34	Down
SCYL3	652.153	1.13715	0.0911047	12.4818	9.38398e-36	4.2528e-34	Up
LOC110259088	487.113	1.4026	0.112394	12.4793	9.67894e-36	4.37537e-34	Up
ITGA2	1224.95	1.47552	0.118333	12.4691	1.10002e-35	4.94761e-34	Up
ABCC10	618.2	-1.44557	0.116304	-12.4292	1.81534e-35	8.12397e-34	Down
FAM219A	728.101	1.02566	0.0825236	12.4287	1.82528e-35	8.14806e-34	Up
TGFBI	1517.86	1.19952	0.0967307	12.4007	2.59158e-35	1.154e-33	Up
GCLM	940.777	-1.04815	0.0846867	-12.3768	3.48807e-35	1.54548e-33	Down
LIF	618.243	1.16169	0.0942104	12.3308	6.17926e-35	2.73111e-33	Up
RGCC	434.942	1.29517	0.105051	12.329	6.32428e-35	2.78831e-33	Up
AP5B1	331.264	-1.58226	0.12837	-12.3259	6.57444e-35	2.88946e-33	Down
SPPL2B	742.154	-1.22494	0.0993812	-12.3257	6.58609e-35	2.88946e-33	Down
ATP1B3	2815.05	1.03379	0.0839095	12.3203	7.04688e-35	3.08405e-33	Up
SMURF2	955.756	1.25151	0.101698	12.3061	8.39354e-35	3.66443e-33	Up
IFT22	491.936	-1.32258	0.107698	-12.2804	1.15409e-34	5.02622e-33	Down
CLCN6	452.936	1.22035	0.0994612	12.2696	1.31835e-34	5.72759e-33	Up
ZFAND2A	385.281	1.46457	0.119463	12.2596	1.49144e-34	6.46389e-33	Up
DNMT3B	139.38	-2.17907	0.178157	-12.2312	2.11831e-34	9.13638e-33	Down
ADAMTS14	899.981	-1.09748	0.0897385	-12.2298	2.15575e-34	9.27543e-33	Down
CCDC65	118.54	-2.35507	0.192651	-12.2245	2.29941e-34	9.86979e-33	Down
PARP8	646.994	1.12522	0.0920491	12.2241	2.31037e-34	9.89306e-33	Up
SLC16A6	87.2422	-2.80387	0.229392	-12.223	2.34153e-34	1.00025e-32	Down
DDIT4L	373.851	-1.48815	0.121844	-12.2136	2.63035e-34	1.12094e-32	Down
TM7SF2	626.494	-1.18557	0.0971542	-12.2029	2.99811e-34	1.27463e-32	Down
POLR1B	650.691	-1.12986	0.0927459	-12.1823	3.86197e-34	1.63799e-32	Down
MPI	742.833	-1.21343	0.0997266	-12.1676	4.6249e-34	1.95693e-32	Down
DFFB	262.564	1.59974	0.13163	12.1533	5.51116e-34	2.32093e-32	Up
CSRNP2	492.354	1.36451	0.112291	12.1515	5.63287e-34	2.3666e-32	Up
TMEM80	450.236	-1.39247	0.114697	-12.1405	6.44487e-34	2.7014e-32	Down
NDC1	370.828	-1.34979	0.111484	-12.1075	9.64118e-34	4.02226e-32	Down
LOC102164998	1555.71	1.18336	0.0977473	12.1063	9.78023e-34	4.07076e-32	Up
MAP1B	1090.68	1.02765	0.0849188	12.1016	1.03565e-33	4.30061e-32	Up
PHF11	2527.3	1.05735	0.0873885	12.0994	1.06415e-33	4.40871e-32	Up
TIPARP	1351.01	1.08905	0.0900381	12.0954	1.11703e-33	4.61706e-32	Up
LOC102166369	129.61	2.60016	0.215289	12.0775	1.38841e-33	5.72551e-32	Up
PLAGL2	195.699	-2.07884	0.17221	-12.0715	1.49379e-33	6.14588e-32	Down
FRMPD1	109.917	2.68744	0.223166	12.0423	2.12884e-33	8.71847e-32	Up
ZC3H7A	1472.45	1.09396	0.0908609	12.0399	2.19263e-33	8.91837e-32	Up
UCN3	177.902	1.91474	0.159101	12.0348	2.3331e-33	9.46813e-32	Up
LIG1	1076.13	-1.11482	0.0926445	-12.0334	2.37285e-33	9.60763e-32	Down
C6H19orf54	852.535	-1.15052	0.0956283	-12.0312	2.43618e-33	9.84171e-32	Down
HOXA9	840.59	-1.00324	0.083398	-12.0295	2.48608e-33	1.00206e-31	Down
TXLNA	550.374	-1.15098	0.0960739	-11.9802	4.51414e-33	1.78724e-31	Down
COL27A1	560.037	1.40614	0.1174	11.9773	4.6702e-33	1.84494e-31	Up
VNN2	533.217	1.16952	0.0977359	11.9662	5.34346e-33	2.10161e-31	Up
MMP13	304.236	1.51344	0.126532	11.9609	5.6908e-33	2.2333e-31	Up
LEPR	100.026	3.08665	0.258497	11.9408	7.25628e-33	2.84141e-31	Up
ANKRD12	1391.3	1.05099	0.088058	11.9352	7.75256e-33	3.0291e-31	Up
OGT	1890.49	1.01379	0.0849993	11.9271	8.55013e-33	3.32617e-31	Up
LOC100523870	88.7135	3.09077	0.259584	11.9066	1.09303e-32	4.22451e-31	Up
SAA3	1374.86	2.6264	0.220692	11.9007	1.17289e-32	4.52337e-31	Up
REC8	150.218	2.60996	0.220155	11.8551	2.02405e-32	7.68139e-31	Up
ALKBH8	204.605	-1.89726	0.160038	-11.855	2.02617e-32	7.68139e-31	Down
FKRP	170.031	-1.80134	0.151978	-11.8526	2.08539e-32	7.88915e-31	Down
ITGA6	4866.21	1.13892	0.0961129	11.8498	2.15646e-32	8.14075e-31	Up
C4H1orf112	326.186	-1.48768	0.125581	-11.8463	2.24787e-32	8.46792e-31	Down
FUK	230.518	-1.61642	0.136663	-11.8278	2.80307e-32	1.0493e-30	Down
RGS4	104.026	2.89182	0.245014	11.8027	3.78071e-32	1.40936e-30	Up
MIR221	85.424	3.32602	0.282113	11.7897	4.41276e-32	1.63813e-30	Up
GPRIN1	216.202	1.63854	0.139376	11.7562	6.55892e-32	2.40485e-30	Up
PLXNB3	1147.83	-1.2697	0.108097	-11.7459	7.41089e-32	2.70611e-30	Down
EPM2A	97.5673	2.68998	0.229051	11.744	7.5803e-32	2.76232e-30	Up
ALK	135.591	2.08652	0.17784	11.7326	8.67521e-32	3.15488e-30	Up
ARHGEF39	327.865	-1.46237	0.124779	-11.7197	1.00974e-31	3.65718e-30	Down
PPP1R1A	871.836	-1.08398	0.0925551	-11.7117	1.10979e-31	4.01142e-30	Down
RGS3	343.361	-1.30278	0.111478	-11.6865	1.49492e-31	5.3926e-30	Down
UNK	444.874	-1.2547	0.107451	-11.6769	1.67219e-31	6.01987e-30	Down
CEP72	551.29	-1.16102	0.0996034	-11.6564	2.12755e-31	7.62841e-30	Down
LOC102166944	693.141	-1.14298	0.0981268	-11.648	2.35016e-31	8.39291e-30	Down
NOCT	732.475	1.15013	0.0988302	11.6374	2.65925e-31	9.47777e-30	Up
METTL21A	714.369	1.17586	0.10147	11.5882	4.72902e-31	1.67211e-29	Up
EEFSEC	285.151	-1.52209	0.131517	-11.5734	5.62417e-31	1.98077e-29	Down
FAM91A1	1611.51	1.05391	0.0910657	11.5731	5.63939e-31	1.98223e-29	Up
SWT1	336.558	1.51482	0.130902	11.5721	5.70484e-31	2.00129e-29	Up
NEK3	124.841	-2.02143	0.17523	-11.5358	8.70245e-31	3.03498e-29	Down
SNAI1	366.422	1.30497	0.113275	11.5204	1.04167e-30	3.6187e-29	Up
KDM7A	357.727	1.33103	0.115635	11.5105	1.16755e-30	4.04812e-29	Up
GLCCI1	209.197	-1.59716	0.138766	-11.5098	1.17764e-30	4.0752e-29	Down
ZNF358	1073.67	-1.34318	0.116735	-11.5062	1.22782e-30	4.2406e-29	Down
RASL10B	286.106	-1.45198	0.126586	-11.4703	1.85945e-30	6.40971e-29	Down
LOC102168177	123.379	2.53407	0.220973	11.4677	1.91599e-30	6.59188e-29	Up
SLC34A1	244.589	-1.59674	0.139241	-11.4675	1.92148e-30	6.59805e-29	Down
P4HA3	772.806	1.08698	0.0948841	11.4559	2.19713e-30	7.51568e-29	Up
TJP3	638.456	-1.03123	0.0901553	-11.4384	2.68777e-30	9.15893e-29	Down
ATP6V1B1	410.559	-1.17854	0.10309	-11.432	2.89201e-30	9.83613e-29	Down
WIZ	1250.02	-1.04633	0.0915497	-11.4291	2.99291e-30	1.016e-28	Down
MXD3	329.76	-1.30499	0.114498	-11.3976	4.3001e-30	1.45422e-28	Down
DUSP4	835.052	1.01842	0.0894754	11.3821	5.13222e-30	1.71934e-28	Up
ZCCHC11	237.786	-1.52563	0.134213	-11.3673	6.08724e-30	2.03546e-28	Down
MAP1S	701.525	-1.13303	0.0997195	-11.3622	6.45084e-30	2.149e-28	Down
REEP6	177.147	-1.77185	0.156239	-11.3406	8.25886e-30	2.74108e-28	Down
KNTC1	432.398	-1.1888	0.104864	-11.3366	8.64729e-30	2.86468e-28	Down
WDR54	1022.43	1.02595	0.0906101	11.3227	1.01342e-29	3.35104e-28	Up
MET	1726.58	1.15287	0.101957	11.3074	1.20616e-29	3.97364e-28	Up
ANKH	798.837	1.11672	0.09887	11.2948	1.39181e-29	4.56004e-28	Up
JADE1	1736.14	1.16359	0.10323	11.2718	1.80767e-29	5.91167e-28	Up
ARHGEF16	1318.28	-1.03436	0.0921661	-11.2228	3.15168e-29	1.02507e-27	Down
RANGAP1	1089.62	-1.04823	0.093477	-11.2138	3.4876e-29	1.13185e-27	Down
TMEM125	721.557	-1.16129	0.103562	-11.2135	3.49901e-29	1.13185e-27	Down
IRF2BP1	713.589	-1.19201	0.106313	-11.2123	3.54855e-29	1.1458e-27	Down
DNAJB13	391.026	-1.19454	0.106607	-11.2051	3.85003e-29	1.2403e-27	Down
SDSL	162.688	-1.70194	0.151892	-11.205	3.8551e-29	1.2403e-27	Down
NICN1	584.83	1.07607	0.096126	11.1943	4.34625e-29	1.3933e-27	Up
GPKOW	437.078	-1.30994	0.117151	-11.1816	5.01704e-29	1.60258e-27	Down
IFIT3	417.391	1.70735	0.15278	11.1752	5.39141e-29	1.71909e-27	Up
CALML4	421.379	-1.32527	0.118635	-11.171	5.6547e-29	1.79663e-27	Down
CXCL2	969.236	-1.04419	0.0935142	-11.1661	5.97435e-29	1.89481e-27	Down
LOC110261602	81.0506	3.14396	0.281651	11.1626	6.2129e-29	1.96698e-27	Up
ARHGAP4	511.584	-1.33378	0.119615	-11.1506	7.11098e-29	2.23545e-27	Down
LOC106509717	67.9986	4.00172	0.35935	11.136	8.38228e-29	2.63048e-27	Up
IYD	302.1	-1.39541	0.125399	-11.1278	9.18722e-29	2.87802e-27	Down
KLF10	1665.63	1.05053	0.0947071	11.0924	1.36623e-28	4.22797e-27	Up
LTBP1	2319.18	1.11246	0.100387	11.0817	1.5398e-28	4.75686e-27	Up
FAM177A1	354.59	1.40933	0.127238	11.0763	1.63428e-28	5.04001e-27	Up
DHX58	207.736	2.01632	0.182067	11.0746	1.66585e-28	5.12852e-27	Up
WNT7A	393.383	1.17814	0.106779	11.0334	2.63729e-28	8.00875e-27	Up
ZNF140	174.471	-1.80975	0.164143	-11.0254	2.88123e-28	8.73467e-27	Down
CTDSPL	907.698	-1.04945	0.0952336	-11.0198	3.06775e-28	9.28437e-27	Down
SLC9A3	133.754	-1.87399	0.17011	-11.0163	3.18789e-28	9.63163e-27	Down
LOC100520452	201.022	-1.53153	0.139189	-11.0032	3.68796e-28	1.10862e-26	Down
HIP1	638.126	1.01543	0.0923498	10.9955	4.01789e-28	1.20577e-26	Up
SHAS2	72.7095	4.65932	0.42427	10.982	4.66646e-28	1.39806e-26	Up
TMEM198	92.5497	2.41485	0.220007	10.9763	4.97095e-28	1.48679e-26	Up
HMG20A	496.319	-1.058	0.096566	-10.9562	6.20547e-28	1.84675e-26	Down
ITGAV	611.349	1.2863	0.117479	10.9492	6.70232e-28	1.99129e-26	Up
THAP12	586.384	-1.07549	0.0982672	-10.9446	7.05475e-28	2.09252e-26	Down
POLQ	71.9777	-2.89267	0.264425	-10.9394	7.46515e-28	2.21058e-26	Down
PNP	3352.28	1.08803	0.0995267	10.932	8.10346e-28	2.39166e-26	Up
PDLIM4	91.6962	2.50952	0.229633	10.9284	8.43322e-28	2.48488e-26	Up
DDHD2	990.085	1.06162	0.0971454	10.9282	8.45194e-28	2.48629e-26	Up
GJA1	363.628	1.401	0.129249	10.8395	2.23767e-27	6.50747e-26	Up
NXPH3	961.528	1.06043	0.0979813	10.8228	2.68519e-27	7.78358e-26	Up
LTBP2	90.8358	2.92837	0.270651	10.8197	2.77624e-27	8.02143e-26	Up
SLC23A1	400.009	-1.1334	0.104764	-10.8186	2.81021e-27	8.10648e-26	Down
CHCHD10	1132.34	-1.02518	0.0949025	-10.8025	3.34956e-27	9.6312e-26	Down
LOC102165127	110.554	2.32489	0.21537	10.7949	3.63956e-27	1.04148e-25	Up
ZNF354A	204.554	-1.49119	0.138304	-10.782	4.18483e-27	1.19559e-25	Down
CHTF18	828.791	-1.03219	0.0959398	-10.7588	5.38918e-27	1.52988e-25	Down
ZNF212	115.755	-2.07887	0.193284	-10.7555	5.58019e-27	1.57908e-25	Down
TMEM92	410.798	1.15132	0.107052	10.7548	5.62529e-27	1.58691e-25	Up
RBM15	319.677	1.27521	0.118571	10.7548	5.62564e-27	1.58691e-25	Up
GRAMD4	163.389	-1.65244	0.15374	-10.7483	6.0363e-27	1.70007e-25	Down
NGLY1	664.133	-1.04133	0.0971272	-10.7212	8.09035e-27	2.2714e-25	Down
C14H12orf43	698.019	-1.28389	0.119779	-10.7188	8.30514e-27	2.32805e-25	Down
DPH1	359.057	-1.41681	0.132306	-10.7086	9.27703e-27	2.59234e-25	Down
TMEM255B	112.855	-2.05854	0.19244	-10.697	1.05074e-26	2.92244e-25	Down
OAF	113.205	-2.07557	0.194144	-10.6909	1.12277e-26	3.11791e-25	Down
ZNF341	406.221	1.12971	0.105704	10.6875	1.16494e-26	3.22999e-25	Up
TCEA3	639.373	-1.10113	0.103343	-10.6551	1.64997e-26	4.5536e-25	Down
CYB5R1	736.164	-1.0158	0.0954376	-10.6436	1.86792e-26	5.13921e-25	Down
CLDND1	460.083	1.11718	0.105178	10.6219	2.35801e-26	6.45778e-25	Up
AGO2	919.985	1.04245	0.0982932	10.6056	2.80781e-26	7.64272e-25	Up
A3GALT2	118.039	2.13447	0.201333	10.6017	2.92683e-26	7.95456e-25	Up
UNC5A	370.089	-1.39565	0.131653	-10.601	2.94804e-26	8.00004e-25	Down
VPS4A	1046.57	-1.02851	0.0971288	-10.5892	3.3459e-26	9.06593e-25	Down
BEND5	206.798	-1.6757	0.158371	-10.5809	3.65532e-26	9.8893e-25	Down
FAM171B	110.597	2.36875	0.224038	10.573	3.97733e-26	1.0728e-24	Up
ALG13	1000.42	1.20835	0.11431	10.5708	4.06976e-26	1.09607e-24	Up
LOC110257784	76.9428	5.73239	0.54339	10.5493	5.11751e-26	1.37205e-24	Up
ANPEP	357.664	-1.16454	0.110466	-10.542	5.52934e-26	1.48024e-24	Down
TMOD2	110.5	-2.05376	0.195006	-10.5318	6.16459e-26	1.64783e-24	Down
L3MBTL2	558.982	-1.0071	0.0956298	-10.5312	6.20424e-26	1.65595e-24	Down
ANKRD35	116.583	1.99243	0.189641	10.5063	8.08101e-26	2.14405e-24	Up
LOC110261190	119.923	-1.8415	0.175328	-10.5032	8.35359e-26	2.21308e-24	Down
LOXL1	57.4995	-3.00951	0.287092	-10.4827	1.03698e-25	2.73477e-24	Down
C15H2orf72	47.7591	-3.50509	0.334372	-10.4826	1.0384e-25	2.73477e-24	Down
MXRA8	374.058	-1.30506	0.124508	-10.4818	1.04777e-25	2.75538e-24	Down
CRCP	306.157	-1.29024	0.123108	-10.4805	1.06134e-25	2.78696e-24	Down
ZNF169	244.259	-1.45101	0.138499	-10.4766	1.10623e-25	2.90057e-24	Down
SLC2A4RG	696.149	-1.09472	0.104564	-10.4695	1.19315e-25	3.11932e-24	Down
CCNG2	345.718	1.25626	0.120054	10.4641	1.26238e-25	3.29066e-24	Up
LOC110255977	136.869	1.85083	0.176932	10.4607	1.30907e-25	3.40243e-24	Up
SLC25A15	322.831	-1.16915	0.111892	-10.4488	1.48318e-25	3.83822e-24	Down
CRYZ	162.256	-1.60212	0.153865	-10.4125	2.17512e-25	5.56431e-24	Down
KCNIP1	147.677	1.70554	0.163972	10.4014	2.44353e-25	6.22422e-24	Up
ADPRM	276.755	1.31571	0.126604	10.3923	2.68699e-25	6.82488e-24	Up
ANKS4B	215.541	-1.5413	0.148597	-10.3724	3.31221e-25	8.3535e-24	Down
BDH2	326.695	-1.17457	0.113257	-10.3708	3.36555e-25	8.47606e-24	Down
SPHK2	698.304	-1.10879	0.107067	-10.3561	3.92812e-25	9.85119e-24	Down
FBF1	722.667	-1.13589	0.109768	-10.3481	4.26783e-25	1.06881e-23	Down
RNF187	368.885	-1.2503	0.120845	-10.3463	4.34867e-25	1.08753e-23	Down
FAM171A2	123.685	-2.1237	0.205575	-10.3305	5.1289e-25	1.27303e-23	Down
ENSA	597.059	-1.10458	0.106945	-10.3285	5.23854e-25	1.29556e-23	Down
SOX4	1014.47	1.05082	0.101775	10.3249	5.43714e-25	1.34282e-23	Up
LOC100621476	220.786	-1.45114	0.14069	-10.3145	6.06232e-25	1.49309e-23	Down
FLRT2	566.596	1.03745	0.100765	10.2957	7.3677e-25	1.8096e-23	Up
CCDC97	774.966	1.03609	0.100816	10.2771	8.94145e-25	2.18411e-23	Up
MYO9A	527.085	-1.1439	0.111525	-10.2569	1.10175e-24	2.68023e-23	Down
MADCAM1	261.02	1.37868	0.134527	10.2483	1.20412e-24	2.92129e-23	Up
ZNF362	145.908	-1.59068	0.155249	-10.246	1.23339e-24	2.98826e-23	Down
TBX6	290.136	-1.47751	0.144602	-10.2178	1.64992e-24	3.97049e-23	Down
ACP6	580.064	-1.02606	0.100464	-10.2132	1.73133e-24	4.16078e-23	Down
TCTN1	319.709	-1.13335	0.111057	-10.2051	1.88072e-24	4.51373e-23	Down
TMEM207	186.178	-1.4819	0.145414	-10.1909	2.17656e-24	5.20277e-23	Down
GSTK1	529.629	-1.00285	0.098471	-10.1842	2.33228e-24	5.5601e-23	Down
LRRN4CL	355.799	1.17253	0.115294	10.1698	2.70333e-24	6.41044e-23	Up
TLR4	104.966	2.23078	0.219459	10.1649	2.84373e-24	6.73444e-23	Up
LOC102157766	53.5763	4.32434	0.427823	10.1078	5.10318e-24	1.19898e-22	Up
KCTD12	107.111	-2.0299	0.201274	-10.0852	6.42049e-24	1.50452e-22	Down
C12H17orf97	243.025	-1.27317	0.126433	-10.0699	7.50674e-24	1.75216e-22	Down
ANO1	128.142	1.97354	0.196457	10.0456	9.60313e-24	2.23273e-22	Up
C2CD5	446.899	-1.00098	0.0997467	-10.0352	1.06778e-23	2.46972e-22	Down
POMGNT2	170.327	-1.6852	0.168035	-10.0289	1.13819e-23	2.62239e-22	Down
UPF3A	113.143	1.91838	0.191368	10.0245	1.18914e-23	2.73624e-22	Up
RGS2	92.0211	2.82642	0.282178	10.0164	1.29075e-23	2.95483e-22	Up
LOC110256024	158.695	1.55443	0.155471	9.99817	1.55237e-23	3.54918e-22	Up
C6H16orf74	739.197	1.05744	0.105888	9.9864	1.74814e-23	3.99167e-22	Up
LOC100156248	282.273	1.29319	0.129522	9.98434	1.78493e-23	4.07046e-22	Up
SELENBP1	353.755	-1.26845	0.127098	-9.98009	1.86293e-23	4.24291e-22	Down
FOLR2	269.917	-1.37591	0.137917	-9.97636	1.9344e-23	4.3889e-22	Down
SLC43A2	450.393	-1.02024	0.102596	-9.94426	2.67163e-23	6.01572e-22	Down
SCRN3	302.946	1.25401	0.126145	9.94108	2.7581e-23	6.20259e-22	Up
CUL7	191.321	-1.49079	0.149965	-9.94095	2.76177e-23	6.20304e-22	Down
LOC106506801	254.124	1.58313	0.159286	9.93894	2.81813e-23	6.30583e-22	Up
ALPL	83.1175	-2.11326	0.213182	-9.91298	3.65583e-23	8.14962e-22	Down
FEM1A	432.018	-1.08068	0.109114	-9.90418	3.99232e-23	8.87756e-22	Down
CHDH	170.664	-1.68446	0.170157	-9.89939	4.18807e-23	9.30126e-22	Down
TYSND1	371.332	-1.16022	0.117292	-9.89176	4.52005e-23	1.00012e-21	Down
TSPAN32	221.797	-1.30419	0.131966	-9.88281	4.9426e-23	1.08957e-21	Down
NHLH1	228.39	1.51601	0.153508	9.87576	5.30313e-23	1.16617e-21	Up
SAAL1	145.795	-1.66861	0.169112	-9.86686	5.79482e-23	1.27116e-21	Down
RSAD2	126.229	2.3469	0.237996	9.8611	6.13723e-23	1.34462e-21	Up
NFE2L3	141.899	-1.71113	0.173672	-9.8527	6.67296e-23	1.4602e-21	Down
NEIL2	75.4815	-2.65372	0.269455	-9.84848	6.9589e-23	1.51668e-21	Down
TMCC3	227.277	1.27931	0.129901	9.84839	6.96505e-23	1.51668e-21	Up
HS3ST1	217.177	1.51257	0.15382	9.83338	8.08591e-23	1.75221e-21	Up
ARPIN	366.877	-1.1384	0.115773	-9.83304	8.11324e-23	1.756e-21	Down
CCDC187	159.815	-1.47646	0.15052	-9.80906	1.02918e-22	2.22214e-21	Down
LPAR1	79.2428	-2.1408	0.218448	-9.80003	1.12553e-22	2.42723e-21	Down
EEF1AKMT3	347.044	1.15551	0.117965	9.79536	1.17873e-22	2.5389e-21	Up
GAREM1	416.896	-1.01939	0.104078	-9.7945	1.18885e-22	2.5576e-21	Down
LAMA1	338.821	-1.13387	0.116187	-9.75895	1.68896e-22	3.62041e-21	Down
MGLL	915.123	1.00515	0.103055	9.75351	1.78191e-22	3.81052e-21	Up
FAM96A	482.871	-1.07454	0.110224	-9.74871	1.86831e-22	3.9905e-21	Down
CLIP4	525.295	1.0246	0.105242	9.73568	2.124e-22	4.50965e-21	Up
GAB1	268.449	-1.24801	0.128215	-9.73375	2.16453e-22	4.59025e-21	Down
ATP8B3	407.25	1.07435	0.110547	9.71848	2.51506e-22	5.31466e-21	Up
LOC106509979	57.2747	2.84432	0.292812	9.71381	2.63311e-22	5.54443e-21	Up
USP53	458.153	1.13233	0.116643	9.70761	2.79828e-22	5.88529e-21	Up
COG2	287.529	-1.16757	0.120414	-9.69629	3.12659e-22	6.56032e-21	Down
AASS	356.667	-1.0475	0.108098	-9.69028	3.31617e-22	6.94994e-21	Down
NGFR	197.198	1.61468	0.166854	9.67722	3.76809e-22	7.88781e-21	Up
RABL3	192.905	1.48395	0.153417	9.67269	3.93895e-22	8.20699e-21	Up
TGDS	574.783	1.0496	0.10853	9.67102	4.00369e-22	8.33215e-21	Up
ZADH2	391.208	-1.06661	0.110295	-9.67048	4.02484e-22	8.36642e-21	Down
CENPM	199.508	-1.33207	0.137843	-9.6637	4.30049e-22	8.92903e-21	Down
STRA6	328.091	-1.08089	0.111887	-9.66054	4.43538e-22	9.19839e-21	Down
HK3	128.396	1.63073	0.168851	9.65784	4.55368e-22	9.43278e-21	Up
FAN1	205.418	-1.32762	0.137499	-9.65543	4.66178e-22	9.6455e-21	Down
CPNE4	207.349	1.44026	0.149196	9.65351	4.75021e-22	9.8171e-21	Up
RIOX1	402.255	-1.05915	0.109814	-9.64494	5.16433e-22	1.06483e-20	Down
LOC106504252	163.941	1.55009	0.160745	9.64314	5.25537e-22	1.0813e-20	Up
ZNF777	654.467	-1.02906	0.106775	-9.63767	5.54341e-22	1.13905e-20	Down
MEN1	874.067	-1.0135	0.105163	-9.63739	5.55815e-22	1.14076e-20	Down
ACAP1	225.015	1.35564	0.140918	9.62008	6.57772e-22	1.34692e-20	Up
MEGF6	750.727	-1.01686	0.105746	-9.61605	6.84065e-22	1.39596e-20	Down
SLC1A2	157.019	1.54914	0.161153	9.61286	7.05621e-22	1.43831e-20	Up
FAM69B	355.444	-1.12312	0.116842	-9.61237	7.09012e-22	1.44357e-20	Down
F5	101.783	-1.87303	0.194937	-9.60838	7.37025e-22	1.4989e-20	Down
EFCAB12	256.191	-1.1835	0.123211	-9.60546	7.582e-22	1.53671e-20	Down
SLC5A1	132.587	-1.57881	0.164374	-9.60498	7.61731e-22	1.54212e-20	Down
VPS37C	333.331	1.16841	0.12177	9.59521	8.37463e-22	1.6916e-20	Up
ELAC1	89.5605	-1.93691	0.201996	-9.58883	8.90852e-22	1.79335e-20	Down
XRRA1	134.281	1.67922	0.175357	9.576	1.00878e-21	2.02847e-20	Up
NUP62CL	373.526	-1.02643	0.10727	-9.5687	1.08261e-21	2.17448e-20	Down
PAPLN	632.441	-1.04972	0.109915	-9.55035	1.29263e-21	2.5789e-20	Down
SAMD11	65.6581	-2.64993	0.277756	-9.5405	1.42143e-21	2.81386e-20	Down
SMAD7	316.049	1.21259	0.127181	9.53433	1.50862e-21	2.97987e-20	Up
IFIT1	182.326	1.88435	0.197706	9.53104	1.5571e-21	3.07221e-20	Up
LOC102158335	5935.21	1.64024	0.172186	9.52596	1.63524e-21	3.21928e-20	Up
LOC100627892	267.314	-1.3406	0.14085	-9.51792	1.76672e-21	3.47429e-20	Down
SLC4A4	638.305	-1.04915	0.110374	-9.50539	1.99292e-21	3.9105e-20	Down
PCLO	175.508	-1.47569	0.155292	-9.50268	2.04555e-21	4.00498e-20	Down
DNPH1	304.587	-1.21963	0.128492	-9.49192	2.26819e-21	4.43601e-20	Down
GRASP	286.379	1.14122	0.120651	9.45891	3.11171e-21	6.03286e-20	Up
THSD4	156.541	1.49124	0.157761	9.45248	3.30901e-21	6.40149e-20	Up
PHAX	450.644	-1.01196	0.107401	-9.4223	4.41308e-21	8.51891e-20	Down
KDM2B	475.214	-1.18426	0.125859	-9.40939	4.99034e-21	9.61247e-20	Down
FBXL16	241.787	1.2253	0.130974	9.3553	8.33667e-21	1.58699e-19	Up
RASSF10	326.112	-1.05496	0.112846	-9.34866	8.87623e-21	1.68611e-19	Down
KRT23	432.894	1.12657	0.120694	9.33412	1.01831e-20	1.92922e-19	Up
LOC100522887	336.085	1.13571	0.121756	9.32772	1.0817e-20	2.04261e-19	Up
TRIM16	567.675	1.02714	0.110118	9.32768	1.08216e-20	2.04261e-19	Up
CC2D2A	225.46	-1.20997	0.129918	-9.31334	1.2387e-20	2.33562e-19	Down
STARD5	329.947	1.16061	0.124779	9.30137	1.38647e-20	2.60324e-19	Up
RGS17	90.6003	2.20059	0.236678	9.29783	1.43336e-20	2.68845e-19	Up
WDR97	307.412	1.09904	0.118688	9.25992	2.04585e-20	3.81323e-19	Up
MATK	154.95	-1.49105	0.161186	-9.25052	2.23402e-20	4.14664e-19	Down
MAP3K5	363.833	1.05432	0.11401	9.24763	2.29518e-20	4.25133e-19	Up
INPP5E	765.515	-1.04467	0.113004	-9.24457	2.36186e-20	4.36577e-19	Down
DFFA	302.567	-1.06392	0.115093	-9.24402	2.37413e-20	4.38392e-19	Down
RAD51	228.999	-1.18239	0.127956	-9.24063	2.45058e-20	4.51575e-19	Down
ELL2	199.495	1.36538	0.147964	9.22775	2.76372e-20	5.08229e-19	Up
SLC5A3	4407.34	1.47717	0.160104	9.22632	2.80078e-20	5.14514e-19	Up
ABCC2	214.737	-1.21783	0.132045	-9.22289	2.89188e-20	5.30158e-19	Down
LOC110256649	251.348	1.25467	0.136127	9.21689	3.05846e-20	5.60122e-19	Up
ADAM11	212.921	-1.33344	0.144697	-9.21541	3.10079e-20	5.67293e-19	Down
VSIG10L	59.0359	2.58662	0.281319	9.19459	3.76432e-20	6.83782e-19	Up
RND3	559.431	1.02946	0.111967	9.19431	3.77401e-20	6.84845e-19	Up
MAP3K4	411.86	-1.03029	0.112093	-9.19137	3.87874e-20	7.03134e-19	Down
SETD1B	466.06	-1.01081	0.110213	-9.17139	4.66949e-20	8.44767e-19	Down
UROC1	123.261	-1.65129	0.180556	-9.14557	5.93155e-20	1.06339e-18	Down
ADAMTS4	67.5783	2.45969	0.268969	9.14489	5.96901e-20	1.06903e-18	Up
PRICKLE1	81.3224	-2.0089	0.219739	-9.14221	6.11913e-20	1.09482e-18	Down
LOC110257408	140.398	1.78708	0.195667	9.13325	6.64715e-20	1.1881e-18	Up
PRDM4	309.109	-1.02195	0.111903	-9.13246	6.69595e-20	1.19563e-18	Down
PRDM1	204.523	1.42023	0.155563	9.12962	6.87394e-20	1.22496e-18	Up
KLHDC7A	268.635	-1.11413	0.122219	-9.11582	7.80783e-20	1.38585e-18	Down
LOC110260402	268.067	-1.25277	0.137905	-9.08431	1.04354e-19	1.8449e-18	Down
TMEM177	171.102	-1.31505	0.144773	-9.08356	1.05084e-19	1.85596e-18	Down
CXCL8	318.776	1.22555	0.135153	9.06789	1.2134e-19	2.13884e-18	Up
ALDOB	99.4183	-1.72015	0.189852	-9.06046	1.29901e-19	2.28524e-18	Down
LOC102162312	276.105	1.21392	0.134038	9.05655	1.34639e-19	2.36625e-18	Up
LOC100526118	102.497	-1.65767	0.183192	-9.04881	1.44536e-19	2.5352e-18	Down
PLA2G15	190.873	-1.24342	0.137788	-9.0241	1.81171e-19	3.16845e-18	Down
GC	95.5102	1.90278	0.210999	9.01796	1.91625e-19	3.348e-18	Up
LOC110260803	73.9042	2.38046	0.264279	9.00737	2.11049e-19	3.68017e-18	Up
NRCAM	383.162	-1.04814	0.116375	-9.00655	2.12634e-19	3.70057e-18	Down
SORCS2	43.4367	4.08466	0.453834	9.00035	2.25001e-19	3.90819e-18	Up
DTX4	271.656	-1.10098	0.122385	-8.99604	2.34009e-19	4.05677e-18	Down
ENDOG	174.994	-1.42036	0.157953	-8.99235	2.42006e-19	4.18726e-18	Down
HDAC9	894.084	1.04915	0.116685	8.99131	2.44299e-19	4.22284e-18	Up
ZUFSP	190.568	-1.34164	0.149291	-8.98674	2.54681e-19	4.38533e-18	Down
CEBPA	48.0625	-2.71722	0.302662	-8.97774	2.76393e-19	4.7409e-18	Down
PIGL	239.443	-1.14546	0.127666	-8.97231	2.90363e-19	4.97574e-18	Down
STPG1	335.091	-1.00979	0.112627	-8.96584	3.07933e-19	5.26167e-18	Down
ZNF282	441.677	-1.03074	0.115064	-8.958	3.30609e-19	5.64375e-18	Down
NAT8	96.157	-1.76592	0.197319	-8.94953	3.56998e-19	6.0884e-18	Down
LOC102167255	188.929	-1.33258	0.14891	-8.94894	3.58916e-19	6.11527e-18	Down
GEMIN6	303.429	-1.13855	0.127417	-8.93566	4.04761e-19	6.86363e-18	Down
FTCD	104.133	-1.70967	0.191595	-8.92334	4.52431e-19	7.64295e-18	Down
HOGA1	163.983	-1.38905	0.1562	-8.89278	5.95985e-19	9.9924e-18	Down
ZMYM6	171.329	-1.28412	0.144407	-8.89235	5.98305e-19	1.00219e-17	Down
SH3GL2	343.03	-1.0855	0.122186	-8.88399	6.45027e-19	1.07742e-17	Down
FSTL1	148.148	-1.50541	0.169882	-8.86149	7.89553e-19	1.31147e-17	Down
B4GALT6	170.214	1.35486	0.152998	8.85545	8.33497e-19	1.38189e-17	Up
LRFN1	98.1006	-1.92194	0.217926	-8.81925	1.15234e-18	1.89293e-17	Down
CREB3L3	71.3013	2.60091	0.294925	8.81889	1.15602e-18	1.89723e-17	Up
NIPAL3	311.255	-1.08849	0.123691	-8.8001	1.36697e-18	2.22706e-17	Down
C3H16orf58	318.752	-1.08458	0.123361	-8.79195	1.46982e-18	2.38738e-17	Down
ALG10	299.369	-1.15614	0.1315	-8.79188	1.47072e-18	2.38738e-17	Down
PEX26	387.239	-1.03777	0.118062	-8.79002	1.49528e-18	2.42504e-17	Down
USH1G	149.948	-1.56635	0.178374	-8.78127	1.61639e-18	2.61908e-17	Down
TRPM5	31.8856	-3.83064	0.43694	-8.76696	1.83557e-18	2.96614e-17	Down
SYT12	263.207	-1.36098	0.155447	-8.75522	2.03713e-18	3.2859e-17	Down
C8H4orf26	49.2279	3.04645	0.349241	8.72306	2.7079e-18	4.34042e-17	Up
POGK	394.713	-1.05042	0.120535	-8.71467	2.91619e-18	4.66173e-17	Down
CHI3L1	83.2208	2.35576	0.270717	8.70193	3.26297e-18	5.19747e-17	Up
MORC4	247.223	-1.06785	0.12299	-8.68245	3.87326e-18	6.14764e-17	Down
EFHD1	209.669	-1.21959	0.140554	-8.67702	4.06278e-18	6.4313e-17	Down
MMP15	104.298	-1.62307	0.187367	-8.66248	4.61593e-18	7.27468e-17	Down
TMEM95	83.6521	2.10488	0.243039	8.66067	4.69013e-18	7.3851e-17	Up
GJB5	83.3277	2.23626	0.258213	8.66055	4.69498e-18	7.38622e-17	Up
ZC3H8	260.284	1.33468	0.154192	8.65596	4.88773e-18	7.68269e-17	Up
SYTL4	148.35	-1.38093	0.159922	-8.63505	5.87034e-18	9.2034e-17	Down
LOC100526084	191.085	1.45881	0.169028	8.63061	6.1028e-18	9.55891e-17	Up
ZEB1	147.675	1.53384	0.177819	8.62583	6.36285e-18	9.94007e-17	Up
ZNF32	95.8011	-1.80313	0.209291	-8.61539	6.97025e-18	1.08604e-16	Down
ADAM28	107.622	1.66461	0.193552	8.60031	7.95043e-18	1.23339e-16	Up
CORIN	64.8344	2.22914	0.259314	8.59627	8.23485e-18	1.27419e-16	Up
LRG1	239.297	1.12068	0.130434	8.59194	8.55131e-18	1.32087e-16	Up
MAP3K10	463.778	-1.08663	0.126599	-8.58328	9.22032e-18	1.42085e-16	Down
ABRAXAS2	253.404	-1.10758	0.12904	-8.58326	9.22247e-18	1.42085e-16	Down
RNF219	254.7	-1.08585	0.126719	-8.56893	1.04446e-17	1.60361e-16	Down
SEMA6B	512.517	-1.00934	0.117854	-8.56428	1.08755e-17	1.66689e-16	Down
LOC106505716	65.115	2.32363	0.271328	8.56391	1.09107e-17	1.67085e-16	Up
LOC100523215	42.8874	3.45861	0.404289	8.55481	1.1806e-17	1.80486e-16	Up
KIF24	195.026	-1.20459	0.140827	-8.5537	1.19206e-17	1.82083e-16	Down
EGFL7	252.06	-1.12216	0.131218	-8.5519	1.21078e-17	1.84625e-16	Down
TACO1	193.773	-1.21218	0.141753	-8.55139	1.21619e-17	1.85293e-16	Down
PTHLH	71.6097	2.17471	0.255191	8.5219	1.56955e-17	2.38112e-16	Up
NUDT12	73.195	-1.94736	0.228692	-8.51517	1.6634e-17	2.52137e-16	Down
CENPO	267.877	-1.03774	0.121947	-8.50975	1.74304e-17	2.63315e-16	Down
C3	1112.39	1.7602	0.207372	8.48814	2.09975e-17	3.15333e-16	Up
IL1RL1	243.653	1.27613	0.15041	8.48438	2.16868e-17	3.25139e-16	Up
PEAK1	171.136	1.31224	0.154707	8.48213	2.21115e-17	3.3095e-16	Up
LYPD5	80.9904	2.26665	0.26751	8.47316	2.38826e-17	3.56562e-16	Up
TPM2	325.441	1.10535	0.13055	8.46683	2.52154e-17	3.75832e-16	Up
ADAMTS15	55.0214	-2.20253	0.260388	-8.45863	2.70536e-17	4.01553e-16	Down
NFIX	82.283	-1.76616	0.209386	-8.43496	3.31313e-17	4.88112e-16	Down
PEX13	148.429	-1.37012	0.162444	-8.43441	3.32872e-17	4.90005e-16	Down
ADGRL1	243.658	-1.27993	0.151961	-8.42275	3.6776e-17	5.40026e-16	Down
SLC30A1	197.802	-1.20944	0.143607	-8.42192	3.70351e-17	5.43384e-16	Down
NINJ1	228.759	-1.10013	0.130938	-8.40196	4.39071e-17	6.40527e-16	Down
SNAPC1	341.38	1.08361	0.129201	8.38698	4.9878e-17	7.23494e-16	Up
ANKRD46	195.561	-1.1587	0.138351	-8.37508	5.51852e-17	7.99179e-16	Down
SOX12	145.291	-1.37113	0.163949	-8.36316	6.10593e-17	8.81387e-16	Down
PAPPA	86.868	1.80028	0.215457	8.35562	6.50879e-17	9.38022e-16	Up
PHLDB3	307.574	1.00959	0.120904	8.35035	6.80598e-17	9.77696e-16	Up
LOC100517372	216.244	1.17201	0.140515	8.34081	7.37806e-17	1.05902e-15	Up
SLC25A29	218.003	-1.28576	0.154303	-8.3327	7.90171e-17	1.13055e-15	Down
INHBE	95.5155	1.94554	0.233504	8.33194	7.95252e-17	1.13691e-15	Up
LOC102166500	125.82	-1.42122	0.170593	-8.33108	8.0108e-17	1.14433e-15	Down
SUPV3L1	239.368	-1.07479	0.129041	-8.32906	8.1487e-17	1.16217e-15	Down
LOC102163243	213.948	1.19113	0.143127	8.32214	8.63887e-17	1.23109e-15	Up
MIR21	51.9986	2.77855	0.334184	8.31444	9.2188e-17	1.31164e-15	Up
LOC110260256	34.3541	4.32887	0.521073	8.30761	9.76511e-17	1.38826e-15	Up
ZNF407	250.267	1.23284	0.14847	8.30369	1.00929e-16	1.43372e-15	Up
LOC110262207	43.4198	2.7249	0.328239	8.30156	1.02751e-16	1.45845e-15	Up
TSPAN16	62.0756	2.16027	0.260848	8.28172	1.21411e-16	1.71513e-15	Up
LIPE	281.582	1.07088	0.129585	8.26392	1.40965e-16	1.98508e-15	Up
NRARP	173.73	1.26632	0.153258	8.26267	1.42453e-16	2.00445e-15	Up
CDH5	178.234	1.35476	0.164166	8.25234	1.55325e-16	2.1787e-15	Up
MITF	238.073	-1.11976	0.135785	-8.24652	1.63072e-16	2.28378e-15	Down
ZSCAN26	59.147	-2.13987	0.259559	-8.24427	1.66174e-16	2.32357e-15	Down
LOC102159054	74.2304	-1.80342	0.218856	-8.24022	1.7189e-16	2.40162e-15	Down
GNAO1	98.1426	1.73793	0.21115	8.23078	1.85998e-16	2.59264e-15	Up
LPAR5	150.263	1.69266	0.205656	8.23053	1.86392e-16	2.59612e-15	Up
LOC102161634	95.2805	-1.85247	0.22528	-8.22295	1.98561e-16	2.75542e-15	Down
GPCPD1	194.253	-1.29548	0.157685	-8.21565	2.11026e-16	2.92326e-15	Down
ZNF148	228.382	-1.07503	0.130916	-8.2116	2.18258e-16	3.02109e-15	Down
TMX4	225.871	-1.12094	0.13662	-8.20478	2.31014e-16	3.18286e-15	Down
KPNA7	83.5128	2.30848	0.281837	8.19084	2.59409e-16	3.57132e-15	Up
LOC102161833	169.606	1.57904	0.192848	8.18802	2.6555e-16	3.65024e-15	Up
LOC102158679	195.832	1.26759	0.155097	8.17289	3.01097e-16	4.12617e-15	Up
MMACHC	161.147	-1.49302	0.183071	-8.15543	3.4795e-16	4.74636e-15	Down
LIN7B	216.115	1.14245	0.14017	8.15047	3.62517e-16	4.93001e-15	Up
FKBPL	109.162	1.74141	0.214098	8.13369	4.16417e-16	5.65011e-15	Up
SDR42E1	117.077	-1.44092	0.177195	-8.13182	4.22875e-16	5.73338e-15	Down
RPGRIP1L	273.159	-1.01395	0.124741	-8.12845	4.34798e-16	5.89056e-15	Down
TMEM134	204.487	-1.10565	0.136412	-8.10525	5.26366e-16	7.08274e-15	Down
AMN	38.2452	-2.61411	0.322881	-8.09622	5.66911e-16	7.61683e-15	Down
JAML	67.317	2.03143	0.25131	8.08339	6.29928e-16	8.44444e-15	Up
ISG20	305.829	1.08421	0.134638	8.05279	8.09277e-16	1.07839e-14	Up
C9	55.5318	2.20493	0.274291	8.03865	9.08358e-16	1.20772e-14	Up
DPF1	31.8482	-3.43777	0.427829	-8.03539	9.32793e-16	1.23836e-14	Down
COBLL1	68.6634	-1.91382	0.238892	-8.01124	1.13555e-15	1.49973e-14	Down
TOR2A	131.784	-1.37332	0.171594	-8.00333	1.21097e-15	1.5958e-14	Down
ZNRF3	201.409	-1.05316	0.131763	-7.99286	1.31844e-15	1.73103e-14	Down
R3HCC1	178.78	-1.23223	0.154534	-7.97388	1.53764e-15	2.00996e-14	Down
FAM89A	199.566	1.15219	0.14453	7.97201	1.56116e-15	2.03922e-14	Up
LOC110257870	121.716	1.61473	0.202585	7.97066	1.57832e-15	2.06012e-14	Up
SLC7A4	75.9508	-1.73481	0.21791	-7.96111	1.70509e-15	2.21426e-14	Down
RYR1	81.9474	1.72845	0.217178	7.95868	1.73878e-15	2.25473e-14	Up
RIN3	232.374	-1.13113	0.142162	-7.95664	1.76778e-15	2.29067e-14	Down
RAB17	30.4841	-3.14574	0.395898	-7.94584	1.92872e-15	2.48932e-14	Down
RBP2	208.668	-1.11332	0.140126	-7.94508	1.94059e-15	2.50188e-14	Down
TULP2	137.752	1.48614	0.18707	7.94433	1.95242e-15	2.51532e-14	Up
LOC110258721	108.279	-1.42972	0.180255	-7.93169	2.16177e-15	2.77702e-14	Down
MAP3K12	201.689	-1.19943	0.151235	-7.93091	2.17546e-15	2.79059e-14	Down
UGCG	357.561	1.19417	0.150581	7.93047	2.18324e-15	2.79856e-14	Up
COQ10A	50.2236	-2.23145	0.281638	-7.92313	2.31608e-15	2.96246e-14	Down
SYDE1	242.381	-1.01735	0.128639	-7.9086	2.60291e-15	3.31272e-14	Down
GLI1	102.533	1.95215	0.247179	7.8977	2.84094e-15	3.60027e-14	Up
RNF144B	193.091	1.17497	0.148776	7.89756	2.84412e-15	3.60174e-14	Up
FAM35A	137.685	1.3791	0.174796	7.88974	3.02812e-15	3.82933e-14	Up
ADCK1	133.659	-1.42732	0.181049	-7.88361	3.18055e-15	4.01925e-14	Down
NOTCH1	438.46	-1.02159	0.129611	-7.88196	3.22297e-15	4.06996e-14	Down
HDDC3	224.895	-1.19828	0.152037	-7.88146	3.23569e-15	4.08314e-14	Down
CDH24	200.815	-1.13755	0.144401	-7.87772	3.33403e-15	4.20427e-14	Down
GLB1L	242.457	-1.03493	0.131484	-7.87117	3.51341e-15	4.42546e-14	Down
CXHXorf23	149.792	1.32281	0.16806	7.87105	3.51688e-15	4.42546e-14	Up
XXYLT1	131.289	-1.29082	0.164047	-7.86856	3.58736e-15	4.51098e-14	Down
CDK5	433.195	-1.0041	0.127705	-7.86265	3.7609e-15	4.7093e-14	Down
ADAM33	85.9161	-1.61854	0.205873	-7.86185	3.78495e-15	4.7361e-14	Down
CPA1	55.0697	2.17403	0.276569	7.86071	3.81975e-15	4.77629e-14	Up
LEKR1	154.288	1.26848	0.1614	7.85921	3.8657e-15	4.83037e-14	Up
FAM155A	176.44	1.14049	0.145321	7.84809	4.2241e-15	5.26347e-14	Up
CBX8	103.507	-1.48078	0.188864	-7.84047	4.48866e-15	5.58533e-14	Down
GPR143	528.215	1.03455	0.131998	7.83764	4.5909e-15	5.70461e-14	Up
ZNF658	30.7224	-3.29595	0.421067	-7.82761	4.97251e-15	6.17019e-14	Down
UNC13A	95.5484	1.71214	0.219274	7.80824	5.79903e-15	7.17088e-14	Up
IRAK2	180.232	1.20721	0.154728	7.80219	6.08412e-15	7.513e-14	Up
POU2F2	87.2866	2.17289	0.278624	7.79867	6.25651e-15	7.70989e-14	Up
LOC100738056	54.9783	2.39224	0.306908	7.79465	6.45849e-15	7.92597e-14	Up
RIPOR2	79.2415	1.73366	0.222681	7.78541	6.9485e-15	8.50977e-14	Up
ANGEL1	131.049	-1.31025	0.16853	-7.77458	7.56984e-15	9.26437e-14	Down
LOC106509267	101.037	1.60405	0.206336	7.77397	7.60616e-15	9.30244e-14	Up
WDR91	190.244	-1.10381	0.142188	-7.76308	8.28899e-15	1.01099e-13	Down
GJB3	297.724	1.13229	0.146049	7.7528	8.98903e-15	1.09412e-13	Up
EIF4E3	191.762	-1.1672	0.150563	-7.75223	9.02933e-15	1.09828e-13	Down
ZBTB43	127.425	1.40224	0.181004	7.74701	9.40843e-15	1.14284e-13	Up
LOC100521600	3088.89	1.28516	0.166135	7.73563	1.02888e-14	1.24639e-13	Up
SGMS2	230.918	1.05838	0.136915	7.73022	1.0736e-14	1.29703e-13	Up
LRP11	346.84	1.11334	0.144051	7.72879	1.08572e-14	1.31079e-13	Up
TMEM39A	312.561	1.03077	0.133398	7.72699	1.10122e-14	1.32701e-13	Up
FAM71E2	38.7825	3.28613	0.425281	7.72697	1.10138e-14	1.32701e-13	Up
FXYD6	106.794	-1.52487	0.197391	-7.72514	1.11731e-14	1.34529e-13	Down
GTDC1	101.6	1.52357	0.197996	7.69495	1.41554e-14	1.69409e-13	Up
PUS10	244.313	-1.02785	0.1336	-7.69349	1.43177e-14	1.71122e-13	Down
ALDH1B1	78.5037	-1.72156	0.22414	-7.68073	1.58184e-14	1.88428e-13	Down
CAPRIN2	178.734	-1.08686	0.141506	-7.68061	1.58329e-14	1.88475e-13	Down
DUOX2	146.402	-1.14587	0.149242	-7.6779	1.61713e-14	1.92246e-13	Down
LOC100628233	48.0186	3.15354	0.41102	7.67247	1.68717e-14	1.99643e-13	Up
TSHZ1	108.986	-1.32071	0.172575	-7.65298	1.96379e-14	2.3115e-13	Down
LOC102162336	10371	1.38922	0.181626	7.64876	2.02927e-14	2.387e-13	Up
LOC110257526	99.1893	-1.44923	0.189573	-7.6447	2.09428e-14	2.45861e-13	Down
PQLC2	132.3	-1.28068	0.167547	-7.64371	2.11045e-14	2.47597e-13	Down
PLEKHO2	195.692	1.03956	0.13619	7.63316	2.29062e-14	2.67854e-13	Up
EXOSC6	178.184	-1.14903	0.150625	-7.62839	2.37697e-14	2.77225e-13	Down
DIO1	241.06	-1.10498	0.145035	-7.61875	2.56148e-14	2.97578e-13	Down
LOC102158973	36.618	2.6653	0.350267	7.60933	2.75522e-14	3.19255e-13	Up
EGF	34.3913	-2.6628	0.350065	-7.60658	2.81449e-14	3.25912e-13	Down
TOGARAM2	213.675	1.00944	0.13271	7.6064	2.81842e-14	3.26154e-13	Up
CPNE9	185.289	1.18352	0.155985	7.58738	3.26439e-14	3.76058e-13	Up
LOC100157711	141.024	1.339	0.176817	7.5728	3.65271e-14	4.19439e-13	Up
LOC110255546	107.711	1.451	0.191729	7.56795	3.79162e-14	4.35111e-13	Up
PRMT6	35.5711	-2.58365	0.342041	-7.55362	4.23323e-14	4.84231e-13	Down
TPPP	133.68	-1.25017	0.165527	-7.55269	4.2637e-14	4.87405e-13	Down
FAT2	62.5486	-1.89024	0.250817	-7.53634	4.8333e-14	5.50404e-13	Down
KAZN	115.89	-1.30932	0.173737	-7.53621	4.83831e-14	5.50623e-13	Down
KIAA1549	144.385	-1.21678	0.161698	-7.52499	5.27231e-14	5.9849e-13	Down
EXD2	262.474	1.17999	0.157069	7.51258	5.79723e-14	6.55991e-13	Up
DDC	129.188	-1.35369	0.180205	-7.51195	5.82519e-14	6.58737e-13	Down
PIGA	143.572	-1.35299	0.180282	-7.50488	6.14828e-14	6.93955e-13	Down
LOC100155138	134.46	-1.37523	0.183316	-7.50198	6.28598e-14	7.09049e-13	Down
ATAT1	157.191	1.16604	0.155716	7.48823	6.98105e-14	7.84972e-13	Up
PANK1	157.828	-1.29085	0.172539	-7.48148	7.34889e-14	8.25294e-13	Down
SLC5A2	104.044	-1.45302	0.194294	-7.47849	7.51835e-14	8.43264e-13	Down
AMT	60.5504	-1.77338	0.237231	-7.47532	7.70156e-14	8.62729e-13	Down
LOC106508031	29.9664	3.48926	0.467723	7.46009	8.64636e-14	9.63729e-13	Up
CARMIL2	165.886	1.20626	0.162168	7.43834	1.01955e-13	1.13145e-12	Up
C4BPA	72.4132	1.67904	0.225956	7.43083	1.07921e-13	1.19469e-12	Up
DNAJC22	160.257	-1.23461	0.166392	-7.41988	1.17223e-13	1.29205e-12	Down
ZNF839	197.517	-1.01507	0.137364	-7.38963	1.47242e-13	1.61397e-12	Down
SLC25A10	198.068	-1.0848	0.146912	-7.38403	1.53569e-13	1.6792e-12	Down
CNTF	70.8258	1.71342	0.232138	7.38104	1.57053e-13	1.71624e-12	Up
ACAD11	130.363	-1.2346	0.167686	-7.36256	1.80418e-13	1.95839e-12	Down
PPARGC1A	125.004	-1.34205	0.182567	-7.35098	1.96764e-13	2.12677e-12	Down
FZD2	40.3783	-2.79627	0.38076	-7.34392	2.07422e-13	2.2379e-12	Down
RAPGEF3	168.449	-1.12173	0.15342	-7.31151	2.64159e-13	2.83633e-12	Down
FOXC1	96.8305	-1.37861	0.188655	-7.3076	2.71954e-13	2.90953e-12	Down
MON1A	174.756	-1.0267	0.140516	-7.30667	2.73835e-13	2.9244e-12	Down
CRBN	82.0695	-1.55883	0.213443	-7.30325	2.80892e-13	2.99761e-12	Down
AGMAT	57.5805	-1.8812	0.257692	-7.30018	2.8738e-13	3.06173e-12	Down
EFCAB8	30.8085	2.85845	0.393012	7.27319	3.51104e-13	3.71405e-12	Up
ARL5B	118.512	1.28676	0.177261	7.25909	3.89708e-13	4.11266e-12	Up
LOC102159490	45.7222	2.78052	0.383115	7.25765	3.93864e-13	4.15407e-12	Up
SLC31A1	207.367	-1.28326	0.176951	-7.25207	4.10445e-13	4.32383e-12	Down
NTF4	79.5521	-1.5488	0.214097	-7.23414	4.68502e-13	4.90937e-12	Down
VPS54	203.062	-1.08518	0.150154	-7.22714	4.93283e-13	5.15695e-12	Down
NAT8L	118.905	-1.31956	0.182771	-7.21973	5.20903e-13	5.43614e-12	Down
ANXA9	160.869	1.16172	0.161013	7.21508	5.39007e-13	5.61851e-12	Up
SEMA6D	182.081	1.05927	0.146884	7.21164	5.52824e-13	5.75582e-12	Up
BICDL2	79.307	1.66781	0.231438	7.20632	5.74823e-13	5.97441e-12	Up
IL15RA	139.084	1.30378	0.180945	7.2054	5.78743e-13	6.01166e-12	Up
AQP3	47.1618	-1.99869	0.277979	-7.19005	6.47652e-13	6.69628e-12	Down
SH2B3	118.869	1.30458	0.181643	7.18209	6.86516e-13	7.0899e-12	Up
OVGP1	58.7782	2.10425	0.293251	7.17559	7.19961e-13	7.41813e-12	Up
DDX60	126.234	1.5853	0.221122	7.16933	7.53642e-13	7.74283e-12	Up
CEP162	165.149	-1.04327	0.14568	-7.16133	7.98967e-13	8.19435e-12	Down
DERL3	43.3458	-2.08648	0.291637	-7.15437	8.4059e-13	8.60148e-12	Down
CRIP3	37.6252	-2.24498	0.314034	-7.14886	8.75039e-13	8.94885e-12	Down
TAS1R3	86.6778	1.53037	0.214091	7.14822	8.79093e-13	8.98517e-12	Up
SLITRK2	35.3978	2.58396	0.361561	7.14667	8.89057e-13	9.07662e-12	Up
LOC106504280	75.1402	1.55585	0.217739	7.1455	8.9667e-13	9.14911e-12	Up
NRTN	119.958	-1.25961	0.176447	-7.13877	9.41731e-13	9.57605e-12	Down
DCLRE1A	173.149	-1.03545	0.145254	-7.12855	1.01434e-12	1.02909e-11	Down
ESPN	214.963	-1.061	0.148984	-7.12156	1.06714e-12	1.08082e-11	Down
LAX1	40.5897	2.49733	0.350903	7.11688	1.10397e-12	1.11686e-11	Up
ZNF688	173.264	-1.02981	0.144791	-7.11239	1.14051e-12	1.15122e-11	Down
SLC26A1	155.882	-1.26073	0.177326	-7.10966	1.16331e-12	1.17174e-11	Down
ZNF397	78.0962	-1.67167	0.235371	-7.10229	1.22708e-12	1.23441e-11	Down
LOC110256366	214.214	1.2499	0.176203	7.09351	1.30756e-12	1.31389e-11	Up
WNT3	24.1862	3.7179	0.524582	7.08736	1.3669e-12	1.37043e-11	Up
TCTEX1D4	168.32	-1.03088	0.146317	-7.04549	1.84815e-12	1.83847e-11	Down
PHYHD1	54.5979	1.8925	0.268645	7.04462	1.85973e-12	1.84896e-11	Up
SC5D	199.909	1.07008	0.152013	7.03944	1.93019e-12	1.91475e-11	Up
CTNNAL1	151.727	-1.14819	0.163164	-7.03701	1.96407e-12	1.94728e-11	Down
SAC3D1	89.2236	-1.38885	0.197513	-7.03168	2.04065e-12	2.02096e-11	Down
SIRT4	41.1271	-2.14596	0.305196	-7.03142	2.04447e-12	2.02362e-11	Down
STOX1	83.0095	-1.47024	0.209177	-7.02869	2.08475e-12	2.06006e-11	Down
HCN1	27.3899	2.943	0.419602	7.0138	2.31923e-12	2.27915e-11	Up
PLCXD2	154.172	1.19246	0.170402	6.9979	2.59822e-12	2.54073e-11	Up
SCN3B	178.187	1.08286	0.154836	6.99357	2.67977e-12	2.61761e-11	Up
ARHGAP30	129.077	1.24554	0.178346	6.98383	2.87246e-12	2.80124e-11	Up
CP	122.847	1.17484	0.168349	6.97859	2.98149e-12	2.90598e-11	Up
LOC100525835	31.1868	3.14475	0.450869	6.97486	3.0617e-12	2.9809e-11	Up
LOC110260994	67.0095	2.00367	0.287492	6.96947	3.18132e-12	3.09399e-11	Up
LOC102157806	104.792	1.29377	0.185698	6.96705	3.23648e-12	3.14592e-11	Up
TOX	68.0224	1.62509	0.233677	6.95444	3.53969e-12	3.42573e-11	Up
SLC13A2	39.8369	-2.07685	0.298754	-6.9517	3.60902e-12	3.49094e-11	Down
HLF	55.759	-1.73367	0.249412	-6.95101	3.62685e-12	3.50628e-11	Down
AGXT	26.3204	-2.70804	0.390252	-6.9392	3.94333e-12	3.79785e-11	Down
LRRC2	42.0726	2.64965	0.381941	6.93733	3.99582e-12	3.84426e-11	Up
LOC110255953	48.0251	-2.10424	0.303384	-6.93589	4.03676e-12	3.88155e-11	Down
C3H2orf78	32.9795	2.50392	0.361711	6.92243	4.43955e-12	4.25511e-11	Up
CYP26A1	77.0561	-1.48386	0.214553	-6.91602	4.64496e-12	4.44483e-11	Down
GFRA3	66.7561	1.71456	0.248164	6.90898	4.88166e-12	4.66632e-11	Up
MX2	117.076	1.59805	0.231669	6.89798	5.27462e-12	5.02045e-11	Up
TREX1	144.711	-1.08489	0.157318	-6.89616	5.34286e-12	5.08269e-11	Down
CBR3	133.075	-1.17783	0.170865	-6.89335	5.44934e-12	5.18123e-11	Down
YARS2	160.539	-1.03246	0.150004	-6.88285	5.86648e-12	5.55713e-11	Down
LOC106510173	25.6302	3.27306	0.476062	6.87529	6.18649e-12	5.83858e-11	Up
LOC110255519	56.8248	1.89409	0.275518	6.87465	6.21425e-12	5.86168e-11	Up
KCNQ5	166.175	1.00399	0.146067	6.8735	6.26454e-12	5.906e-11	Up
LONRF3	104.463	-1.23694	0.18019	-6.86465	6.66533e-12	6.26401e-11	Down
ITK	72.4208	1.66354	0.242437	6.86173	6.80325e-12	6.3869e-11	Up
KNL1	214.949	-1.0179	0.148396	-6.85932	6.9188e-12	6.48855e-11	Down
DSTYK	141.121	-1.07899	0.157598	-6.84645	7.57025e-12	7.07719e-11	Down
ST8SIA1	54.0065	-1.83931	0.268881	-6.84061	7.8855e-12	7.34882e-11	Down
ZNF213	151.686	-1.14427	0.167333	-6.83828	8.01522e-12	7.45028e-11	Down
CLUAP1	184.795	-1.00526	0.147173	-6.83049	8.46271e-12	7.8458e-11	Down
PTRHD1	188.124	-1.04443	0.15309	-6.82228	8.96081e-12	8.27751e-11	Down
HCN3	178.196	1.02511	0.150297	6.82058	9.06752e-12	8.35939e-11	Up
LOC110255632	33.7064	2.75667	0.404249	6.81925	9.15177e-12	8.43209e-11	Up
LOC100620827	194.766	1.04263	0.153233	6.8042	1.01614e-11	9.31428e-11	Up
NHS	87.3751	-1.32315	0.194706	-6.79565	1.07826e-11	9.86342e-11	Down
LOC100157017	93.2677	-1.34764	0.19838	-6.79323	1.09651e-11	1.0015e-10	Down
AXDND1	123.682	-1.18927	0.175518	-6.77578	1.23737e-11	1.12555e-10	Down
DAO	72.6222	-1.43997	0.212809	-6.76649	1.31941e-11	1.1959e-10	Down
CES3	109.498	-1.20729	0.178558	-6.76137	1.36697e-11	1.23651e-10	Down
KLHL35	33.6701	2.32913	0.344828	6.75446	1.43365e-11	1.29354e-10	Up
SLC29A3	131.816	-1.17046	0.173331	-6.75273	1.45085e-11	1.30775e-10	Down
LOC100525571	115.879	1.25035	0.185222	6.75055	1.47289e-11	1.32493e-10	Up
PPP1R1B	56.7539	-1.81113	0.268432	-6.74708	1.50847e-11	1.35489e-10	Down
TTC5	44.3727	-1.97885	0.293391	-6.74476	1.53279e-11	1.37535e-10	Down
ZNF18	174.114	-1.0244	0.15189	-6.74439	1.5367e-11	1.37747e-10	Down
LOC102158040	49.184	2.00969	0.297989	6.74416	1.53911e-11	1.37894e-10	Up
LOC110258505	53.6979	1.89104	0.280586	6.73962	1.58806e-11	1.41924e-10	Up
GGT6	38.2647	-2.16863	0.322092	-6.73293	1.66275e-11	1.4845e-10	Down
UFL1	194.403	-1.05119	0.156445	-6.71923	1.82693e-11	1.62378e-10	Down
ZNF445	85.7718	-1.42368	0.212252	-6.70752	1.9796e-11	1.75772e-10	Down
ARL10	51.6403	-1.82506	0.272353	-6.70109	2.06875e-11	1.83597e-10	Down
CEBPD	3480.76	-1.11655	0.16676	-6.69555	2.14856e-11	1.90396e-10	Down
KIAA0391	144.585	1.15104	0.171967	6.69342	2.18017e-11	1.93101e-10	Up
C2H5orf30	153.853	-1.03889	0.155279	-6.69046	2.2247e-11	1.96947e-10	Down
LOC102160517	120.468	1.17641	0.176004	6.68399	2.32524e-11	2.05745e-10	Up
KBTBD11	107.915	-1.18526	0.17733	-6.68389	2.32682e-11	2.05783e-10	Down
TIMM21	148.131	-1.0323	0.154588	-6.67776	2.42615e-11	2.14144e-10	Down
RASGEF1A	58.81	-1.57009	0.235506	-6.6669	2.61268e-11	2.29926e-10	Down
SLC38A9	71.286	-1.50687	0.226123	-6.66395	2.66559e-11	2.34351e-10	Down
LOC110255348	93.3459	1.3097	0.19691	6.65127	2.90566e-11	2.54456e-10	Up
DPP4	181.282	-1.18338	0.177965	-6.64953	2.94031e-11	2.57237e-10	Down
MFSD13A	94.3691	-1.26031	0.189547	-6.64905	2.94986e-11	2.57568e-10	Down
LOC102159438	62.0402	-1.6157	0.24305	-6.64759	2.97923e-11	2.59625e-10	Down
CCDC96	61.5483	-1.55	0.23334	-6.6427	3.07991e-11	2.68007e-10	Down
FGFR1	156.64	-1.0209	0.153789	-6.63832	3.17272e-11	2.75813e-10	Down
HERC6	208.421	1.1755	0.177266	6.63126	3.32822e-11	2.88489e-10	Up
LOC102165794	54.6585	1.74854	0.263788	6.62858	3.38924e-11	2.93493e-10	Up
IL21R	153.936	-1.06028	0.160003	-6.62664	3.43406e-11	2.9723e-10	Down
SPEF2	115.993	-1.19131	0.179823	-6.62492	3.47436e-11	3.00573e-10	Down
LOC106507028	97.2674	1.27089	0.191971	6.62021	3.58696e-11	3.10014e-10	Up
LOC110258600	319.716	1.03215	0.155916	6.61988	3.59498e-11	3.10557e-10	Up
SLC12A1	102.751	-1.27317	0.192991	-6.59701	4.19536e-11	3.59982e-10	Down
RAB19	102.89	-1.19975	0.18205	-6.59021	4.39197e-11	3.7613e-10	Down
ZNF500	56.9867	1.73298	0.26348	6.57725	4.79222e-11	4.09229e-10	Up
LOC102159522	123.092	1.23432	0.188209	6.55825	5.44434e-11	4.62704e-10	Up
RNF182	87.5777	1.38404	0.211096	6.55642	5.5114e-11	4.67736e-10	Up
CFAP206	108.567	-1.14863	0.175315	-6.55178	5.68551e-11	4.82054e-10	Down
FANCM	112.915	-1.16443	0.177732	-6.55157	5.69338e-11	4.82491e-10	Down
TRNAT-AGU_6	64.8448	1.75558	0.268415	6.54056	6.129e-11	5.17689e-10	Up
SPTBN5	69.5093	-1.48921	0.228139	-6.52766	6.68073e-11	5.62164e-10	Down
LOC100524737	199.356	-1.05155	0.161277	-6.52015	7.02358e-11	5.88804e-10	Down
RFLNB	144.718	1.06577	0.163468	6.51975	7.04236e-11	5.90091e-10	Up
FAM126B	168.411	1.0633	0.163254	6.51313	7.36004e-11	6.15843e-10	Up
POLR3G	189.42	1.04178	0.160224	6.50203	7.92448e-11	6.61522e-10	Up
SLC40A1	26.3861	-2.60253	0.400716	-6.4947	8.32005e-11	6.93247e-10	Down
ZNF283	152.382	-1.03529	0.159509	-6.49045	8.55832e-11	7.11771e-10	Down
AKR1D1	91.1337	1.33789	0.206351	6.48355	8.9587e-11	7.44031e-10	Up
TMEM210	26.1567	2.51326	0.387749	6.48167	9.07119e-11	7.52673e-10	Up
LOC110260388	47.9604	1.95655	0.302013	6.47835	9.27328e-11	7.68726e-10	Up
KCNH2	89.0867	1.31715	0.20338	6.47629	9.40025e-11	7.78529e-10	Up
CDK5R1	77.8688	1.4286	0.220632	6.47502	9.47978e-11	7.84752e-10	Up
CSAD	122.577	-1.06609	0.164681	-6.47365	9.56648e-11	7.90463e-10	Down
IGFBP5	83.9438	-1.3078	0.202367	-6.46251	1.02983e-10	8.47405e-10	Down
SDS	25.4838	3.16611	0.490587	6.4537	1.0915e-10	8.9523e-10	Up
SLC17A3	23.4321	-2.71877	0.423017	-6.42709	1.30073e-10	1.05668e-09	Down
ADAT3	99.951	-1.20084	0.186903	-6.42494	1.31921e-10	1.07072e-09	Down
LOC110261640	66.0275	-1.43237	0.222967	-6.42416	1.32601e-10	1.07575e-09	Down
LOC110255785	24.1416	-2.75701	0.430081	-6.41043	1.45108e-10	1.17295e-09	Down
SPX	81.8712	1.36019	0.212197	6.41004	1.45486e-10	1.17517e-09	Up
FIBIN	247.078	1.03952	0.162462	6.39854	1.56874e-10	1.26292e-09	Up
RWDD2A	140.762	-1.0698	0.16733	-6.39338	1.62254e-10	1.3027e-09	Down
ALOXE3	37.5339	2.11509	0.332511	6.36095	2.00506e-10	1.59689e-09	Up
SLC9A6	161.14	-1.00123	0.157428	-6.3599	2.01883e-10	1.60643e-09	Down
RIBC2	37.4557	-2.0453	0.321783	-6.35615	2.0687e-10	1.64464e-09	Down
BTN2A2	115.525	1.16439	0.183238	6.35452	2.09074e-10	1.66142e-09	Up
LOC110255499	119.124	1.11943	0.176392	6.34629	2.20573e-10	1.7458e-09	Up
CHST14	139.187	-1.01065	0.159506	-6.33615	2.35579e-10	1.86268e-09	Down
TOX2	160.718	1.01513	0.160214	6.3361	2.35652e-10	1.86268e-09	Up
MNS1	139.256	-1.08464	0.17126	-6.33329	2.39994e-10	1.89449e-09	Down
FAM169A	118.928	-1.17582	0.186038	-6.32032	2.61026e-10	2.05415e-09	Down
LOC106510439	59.955	1.63499	0.258948	6.31397	2.71969e-10	2.13369e-09	Up
TMEM119	66.1082	1.49786	0.237762	6.29982	2.97984e-10	2.33164e-09	Up
KIAA1456	61.2127	-1.48388	0.236162	-6.28331	3.31432e-10	2.58092e-09	Down
TRAF1	76.4216	1.3462	0.2149	6.26433	3.74422e-10	2.90051e-09	Up
IZUMO1R	105.358	1.17582	0.187757	6.26246	3.7896e-10	2.93312e-09	Up
SLC8A2	18.76	3.54508	0.566977	6.2526	4.03666e-10	3.11354e-09	Up
LOC100519177	65.7465	-1.46957	0.235178	-6.24873	4.138e-10	3.18896e-09	Down
SLC23A3	17.3381	-3.51756	0.563527	-6.24204	4.3191e-10	3.31993e-09	Down
RSG1	95.1737	-1.195	0.191559	-6.23831	4.42326e-10	3.39706e-09	Down
LOC106506937	26.7443	2.81903	0.452945	6.22377	4.85341e-10	3.71782e-09	Up
LOC100738744	95.7515	1.3234	0.212765	6.22001	4.97131e-10	3.80533e-09	Up
CTSS	59.779	1.58347	0.255474	6.19814	5.71329e-10	4.34482e-09	Up
APOBR	78.696	1.53784	0.248143	6.19738	5.74101e-10	4.36405e-09	Up
SH3KBP1	134.256	1.03913	0.167773	6.19367	5.87781e-10	4.46424e-09	Up
SUSD1	70.1392	1.4309	0.231262	6.18732	6.11954e-10	4.63994e-09	Up
BNC1	138.284	1.05906	0.171301	6.18246	6.31084e-10	4.77282e-09	Up
TBX20	101.129	1.25295	0.202684	6.1818	6.33728e-10	4.79079e-09	Up
SLC7A8	44.5094	-1.71692	0.278435	-6.16634	6.98896e-10	5.26338e-09	Down
ADRA2B	53.7849	1.66683	0.271447	6.14055	8.22362e-10	6.1414e-09	Up
PCNX2	27.5205	3.04993	0.497367	6.13215	8.67002e-10	6.45857e-09	Up
ZNF197	79.1804	-1.31207	0.214214	-6.12502	9.06729e-10	6.74325e-09	Down
LOC102158978	57.2038	1.63404	0.266886	6.12263	9.20426e-10	6.83657e-09	Up
LOC110255307	15.1497	-4.56181	0.745285	-6.12089	9.30524e-10	6.90583e-09	Down
COQ8A	93.8839	-1.17704	0.192362	-6.11889	9.42323e-10	6.98469e-09	Down
LOC106510023	74.7094	1.44501	0.236197	6.11782	9.48668e-10	7.0288e-09	Up
CBLC	94.3575	-1.25439	0.205058	-6.11723	9.52177e-10	7.05187e-09	Down
LOC110261043	52.7264	1.96705	0.322103	6.1069	1.01586e-09	7.49553e-09	Up
NCOA7	136.424	-1.08035	0.1771	-6.10022	1.05925e-09	7.80921e-09	Down
LOC110259509	79.727	1.32984	0.218241	6.09344	1.10513e-09	8.12066e-09	Up
LOC100739218	31.9871	2.66673	0.437967	6.08887	1.13712e-09	8.34196e-09	Up
SLC27A2	18.7539	-2.8267	0.464407	-6.08669	1.15271e-09	8.44449e-09	Down
TMEM151B	61.3522	1.54825	0.254514	6.08317	1.17833e-09	8.62658e-09	Up
IFIT2	36.674	2.74531	0.453394	6.05502	1.40399e-09	1.02284e-08	Up
LOC106504810	54.3552	1.66096	0.274411	6.05281	1.42345e-09	1.03532e-08	Up
CLDN7	47.4308	-1.69987	0.281132	-6.0465	1.48028e-09	1.07491e-08	Down
NYX	19.3283	3.90219	0.64572	6.04316	1.51124e-09	1.09605e-08	Up
LAYN	94.0026	-1.1044	0.182845	-6.04011	1.54012e-09	1.11473e-08	Down
LOC102159165	24.9943	2.99738	0.496699	6.03461	1.59349e-09	1.15243e-08	Up
AXL	1343.81	1.11078	0.184273	6.0279	1.66099e-09	1.19785e-08	Up
SNX18	119.405	-1.05435	0.175078	-6.02217	1.72094e-09	1.23958e-08	Down
LOC110258921	107.84	1.11434	0.185361	6.01175	1.83533e-09	1.31931e-08	Up
SHROOM1	53.2231	-1.54361	0.256792	-6.01115	1.84208e-09	1.32363e-08	Down
SPOCK2	70.1187	1.34917	0.224483	6.01013	1.85379e-09	1.33097e-08	Up
LOC102160555	67.5364	-1.37683	0.229166	-6.008	1.87824e-09	1.3469e-08	Down
CYP2C33	178.831	-1.9997	0.333228	-6.00099	1.96115e-09	1.40298e-08	Down
HR	53.4202	1.60522	0.267536	5.99999	1.97333e-09	1.41113e-08	Up
LOC110255272	42.7893	1.82097	0.303602	5.99789	1.99892e-09	1.42771e-08	Up
ZKSCAN4	14.7005	-4.41989	0.737309	-5.99462	2.03958e-09	1.45558e-08	Down
AMIGO1	146.085	-1.04231	0.173939	-5.99237	2.06806e-09	1.47473e-08	Down
USP27X	91.8205	-1.18681	0.198058	-5.99223	2.06987e-09	1.47543e-08	Down
DEF6	49.9317	1.76936	0.295345	5.99081	2.08802e-09	1.48778e-08	Up
ASB2	27.4037	5.28883	0.883493	5.98627	2.14704e-09	1.52861e-08	Up
STON2	112.729	-1.0649	0.178338	-5.97123	2.35471e-09	1.66848e-08	Down
NPC1L1	124.254	1.08304	0.181661	5.96184	2.4941e-09	1.76515e-08	Up
ABCA12	32.2239	2.28519	0.383391	5.96048	2.51498e-09	1.77852e-08	Up
SLC46A2	32.1826	-2.04175	0.343209	-5.94902	2.69753e-09	1.90008e-08	Down
C1QTNF6	69.3872	-1.53253	0.257804	-5.94456	2.77201e-09	1.95023e-08	Down
DCHS1	110.602	1.09788	0.185161	5.92932	3.04198e-09	2.1276e-08	Up
FAM161A	74.9534	-1.31941	0.222587	-5.92763	3.07336e-09	2.14787e-08	Down
SAA2	20.0072	5.32598	0.898648	5.92666	3.09164e-09	2.15979e-08	Up
LOC110262045	26.3128	-2.32062	0.391795	-5.92305	3.16022e-09	2.20511e-08	Down
ZCCHC3	75.3196	-1.30133	0.220034	-5.91421	3.33475e-09	2.32055e-08	Down
LETM2	88.0644	1.1686	0.197626	5.91319	3.35549e-09	2.33408e-08	Up
MAP1A	108.771	-1.064	0.180045	-5.90964	3.42861e-09	2.38308e-08	Down
SLC39A10	151.281	1.14704	0.194129	5.90867	3.44882e-09	2.39619e-08	Up
MDGA1	82.8184	-1.28263	0.217087	-5.90836	3.45529e-09	2.39975e-08	Down
GALNT12	127.123	-1.0468	0.177983	-5.88149	4.06597e-09	2.79884e-08	Down
MDP1	116.444	-1.06498	0.181315	-5.87364	4.26322e-09	2.9256e-08	Down
LOC100620869	94.9693	-1.22321	0.208328	-5.87157	4.31689e-09	2.95902e-08	Down
LOC106506339	61.6039	1.47719	0.251849	5.86539	4.48089e-09	3.0679e-08	Up
LOC102160100	96.5016	-1.12098	0.191231	-5.86189	4.57615e-09	3.12235e-08	Down
NAALADL1	60.5185	-1.39242	0.237704	-5.8578	4.69043e-09	3.19435e-08	Down
SAMD15	62.9368	-1.36043	0.232281	-5.85682	4.71818e-09	3.21189e-08	Down
VWA3B	34.3911	-1.93196	0.330149	-5.85178	4.86349e-09	3.30199e-08	Down
PLPPR5	15.2073	3.76775	0.644756	5.84368	5.10594e-09	3.45086e-08	Up
CCDC151	93.605	-1.07761	0.184488	-5.8411	5.18583e-09	3.50353e-08	Down
WDR31	99.0499	-1.06696	0.18275	-5.83837	5.2713e-09	3.55723e-08	Down
LOC106504562	508.669	-2.15483	0.3692	-5.83648	5.33143e-09	3.59373e-08	Down
LOC110257261	19.7981	3.08978	0.529659	5.83354	5.42647e-09	3.64953e-08	Up
IGSF11	117.96	-1.12907	0.193681	-5.82955	5.55782e-09	3.72804e-08	Down
SSC4D	73.3643	-1.28319	0.220291	-5.82498	5.7119e-09	3.82996e-08	Down
LRRIQ1	123.58	-1.09956	0.188845	-5.82254	5.79585e-09	3.88333e-08	Down
C2H11orf86	70.6881	1.30067	0.223444	5.82102	5.84886e-09	3.91738e-08	Up
NOTCH4	65.4486	1.42293	0.244915	5.8099	6.25117e-09	4.17743e-08	Up
LOC102167589	13.8377	-4.09766	0.705948	-5.80448	6.45657e-09	4.30824e-08	Down
ABCA4	77.8118	-1.28208	0.221002	-5.80124	6.58269e-09	4.38748e-08	Down
OAZ3	27.9428	-1.9898	0.34479	-5.77106	7.87746e-09	5.22123e-08	Down
CPPED1	100.211	1.09252	0.189656	5.76052	8.38546e-09	5.54148e-08	Up
EFNA2	109.373	-1.04307	0.181082	-5.76022	8.40027e-09	5.54921e-08	Down
LOC102165115	43.1864	1.7542	0.304938	5.75264	8.78598e-09	5.79758e-08	Up
LOC102161961	17.4986	3.98302	0.693159	5.74619	9.12776e-09	6.00978e-08	Up
GEN1	93.7412	-1.1327	0.197209	-5.74368	9.26426e-09	6.09516e-08	Down
SLC52A3	114.405	-1.0429	0.181598	-5.74292	9.30573e-09	6.11793e-08	Down
SELENOP	2768.42	-1.13144	0.197316	-5.73415	9.79999e-09	6.4216e-08	Down
ZNF280D	67.6121	-1.29831	0.226484	-5.73246	9.8982e-09	6.4812e-08	Down
CHRNB4	86.4889	-1.15175	0.201147	-5.7259	1.02886e-08	6.71954e-08	Down
ALOX5	38.9792	-1.67182	0.29223	-5.72092	1.05952e-08	6.90213e-08	Down
NLRP6	18.5597	-2.77171	0.484612	-5.71944	1.06875e-08	6.95722e-08	Down
LOC106506724	103.084	1.04968	0.183659	5.71537	1.09464e-08	7.11537e-08	Up
PDE4B	64.071	1.53484	0.268768	5.71067	1.12535e-08	7.30432e-08	Up
SLC6A18	15.3156	-3.1583	0.553484	-5.70621	1.15516e-08	7.48426e-08	Down
CPB2	74.2767	-1.17171	0.205937	-5.68967	1.27282e-08	8.19892e-08	Down
ANKRD33	81.2624	-1.23946	0.218278	-5.67834	1.36009e-08	8.72649e-08	Down
NPTXR	83.6523	-1.181	0.208478	-5.66486	1.47142e-08	9.41036e-08	Down
IFI44	170.939	1.12088	0.198019	5.66045	1.5098e-08	9.64197e-08	Up
ELN	80.4182	1.16181	0.205491	5.6538	1.5694e-08	1.00047e-07	Up
RAD1	91.8908	-1.15331	0.204018	-5.65297	1.57698e-08	1.00459e-07	Down
LOC110259172	72.2407	1.22005	0.216115	5.64536	1.64833e-08	1.04779e-07	Up
C1QL1	120.827	1.09624	0.194467	5.63715	1.72886e-08	1.09703e-07	Up
C12H17orf75	70.1999	-1.38123	0.245417	-5.62809	1.82213e-08	1.1554e-07	Down
TTPA	28.2554	-1.95295	0.347861	-5.61416	1.97518e-08	1.24801e-07	Down
ROBO3	116.678	1.02534	0.182784	5.60958	2.02823e-08	1.27972e-07	Up
LOC100522669	16.6709	3.37363	0.602089	5.6032	2.10426e-08	1.32629e-07	Up
TSACC	23.8343	2.95552	0.527523	5.60264	2.11117e-08	1.3297e-07	Up
USHBP1	76.0933	1.22188	0.218124	5.60177	2.12173e-08	1.33588e-07	Up
IL19	23.6921	2.60452	0.465404	5.59626	2.19031e-08	1.37712e-07	Up
LOC110256057	23.4472	-2.27045	0.40605	-5.59155	2.25048e-08	1.41395e-07	Down
LOC110257455	59.3938	1.54113	0.275718	5.58952	2.27699e-08	1.43011e-07	Up
LOC110259485	48.3508	-1.52719	0.273276	-5.58844	2.29114e-08	1.43798e-07	Down
COL14A1	30.7794	-1.91467	0.342711	-5.58684	2.31234e-08	1.44976e-07	Down
HSD11B1	39.3003	1.72683	0.309273	5.58351	2.35706e-08	1.47327e-07	Up
METTL15	58.2629	-1.36862	0.245424	-5.57656	2.45327e-08	1.5306e-07	Down
LOC102162631	44.3101	1.8408	0.330109	5.57633	2.45641e-08	1.53202e-07	Up
C1H6orf183	93.042	1.10017	0.197354	5.57461	2.48079e-08	1.54614e-07	Up
PGBD5	116.519	1.04743	0.187917	5.5739	2.49101e-08	1.55197e-07	Up
ITIH3	32.1497	2.29301	0.411486	5.57251	2.51099e-08	1.56333e-07	Up
URAD	90.7203	-1.1655	0.209267	-5.56942	2.55589e-08	1.58962e-07	Down
F2	80.19	1.28058	0.230273	5.56116	2.67986e-08	1.66382e-07	Up
CCDC8	103.326	-1.07474	0.193458	-5.55545	2.76898e-08	1.71498e-07	Down
EEF1AKMT2	109.972	-1.02454	0.184452	-5.5545	2.78412e-08	1.72316e-07	Down
CA5B	47.6893	1.57266	0.283434	5.54862	2.8794e-08	1.77659e-07	Up
LOC106505815	55.9702	1.6553	0.298868	5.53855	3.0499e-08	1.87466e-07	Up
TMEM255A	35.688	1.85248	0.334606	5.53629	3.08942e-08	1.8983e-07	Up
SNCAIP	20.6263	3.29286	0.595008	5.53414	3.12752e-08	1.9202e-07	Up
NME7	1209.88	1.01969	0.184284	5.53322	3.14401e-08	1.92919e-07	Up
DUOXA2	31.702	-1.76857	0.319684	-5.53222	3.16196e-08	1.93954e-07	Down
BNC2	118.234	1.00041	0.180861	5.53138	3.17729e-08	1.94827e-07	Up
ANXA10	17.4254	3.26232	0.590671	5.52307	3.33125e-08	2.03848e-07	Up
LOC102160349	85.2001	1.21061	0.219302	5.5203	3.38415e-08	2.06943e-07	Up
PLEKHG4B	151.447	-1.03112	0.18687	-5.51785	3.43169e-08	2.09706e-07	Down
PGBD1	46.3128	-1.58517	0.287439	-5.51478	3.49218e-08	2.1333e-07	Down
TNP2	12.912	-3.54365	0.642593	-5.51462	3.49539e-08	2.13453e-07	Down
LOC110260999	35.5994	1.78204	0.32362	5.50657	3.65893e-08	2.22603e-07	Up
ITGB1	2844.11	1.11556	0.202736	5.50252	3.74409e-08	2.27319e-07	Up
CEP57L1	45.4197	-1.54449	0.281234	-5.49185	3.97754e-08	2.40919e-07	Down
HOXA5	82.6266	-1.06894	0.195179	-5.47674	4.33244e-08	2.61516e-07	Down
CFI	94.6978	-1.01171	0.184735	-5.47653	4.33757e-08	2.61661e-07	Down
LOC102164216	33.1646	-1.90549	0.348508	-5.46757	4.56255e-08	2.74769e-07	Down
PRKAG3	28.8029	-1.97723	0.361985	-5.4622	4.70264e-08	2.82633e-07	Down
IFI6	145.505	1.10515	0.202342	5.46179	4.71356e-08	2.83194e-07	Up
PSD	68.3957	-1.20915	0.222138	-5.44321	5.2328e-08	3.12603e-07	Down
HOXC4	28.7205	-1.94936	0.358135	-5.44309	5.23636e-08	3.12709e-07	Down
LOC100515185	13.0625	-3.33812	0.613956	-5.43707	5.41635e-08	3.22919e-07	Down
NR1H4	30.2221	-1.7941	0.330609	-5.42666	5.74188e-08	3.41529e-07	Down
LOC110259478	16.9437	3.75606	0.692448	5.42432	5.81749e-08	3.45796e-07	Up
SCIN	24.8268	-2.02919	0.374313	-5.42111	5.92307e-08	3.51604e-07	Down
CCDC113	66.4197	-1.20662	0.222762	-5.41661	6.07399e-08	3.60084e-07	Down
TNNT1	112.324	-1.07006	0.197843	-5.40865	6.3502e-08	3.75959e-07	Down
DHDH	25.0423	2.27884	0.421465	5.40696	6.41052e-08	3.79278e-07	Up
EAF2	81.5328	-1.09172	0.202056	-5.40305	6.55179e-08	3.8738e-07	Down
LOC100514009	24.2592	-2.28822	0.423631	-5.40145	6.61042e-08	3.90717e-07	Down
C1H15orf48	29.8286	1.92449	0.35689	5.3924	6.95219e-08	4.09157e-07	Up
LOC106506356	33.2754	1.93377	0.359567	5.37805	7.52961e-08	4.41249e-07	Up
CFP	16.4522	2.83381	0.529083	5.35608	8.50457e-08	4.93685e-07	Up
CAMKV	59.164	1.38244	0.258112	5.35598	8.50945e-08	4.93808e-07	Up
KCNJ14	70.7892	1.21741	0.227929	5.34118	9.23444e-08	5.34144e-07	Up
LMNB1	782.736	-1.01226	0.189935	-5.32951	9.84807e-08	5.65971e-07	Down
SLC6A19	39.1944	-1.5717	0.295555	-5.31779	1.05036e-07	6.01899e-07	Down
LOC100624460	45.3226	1.69163	0.31843	5.3124	1.0819e-07	6.19181e-07	Up
SDR39U1	82.0587	1.10255	0.207702	5.30832	1.1064e-07	6.32542e-07	Up
COLEC12	17.5196	-2.45726	0.462912	-5.30828	1.10666e-07	6.32542e-07	Down
LOC100621844	35.1563	1.79273	0.338265	5.29979	1.15937e-07	6.61188e-07	Up
FN3K	36.3211	-1.66418	0.314156	-5.2973	1.17529e-07	6.69408e-07	Down
SLC22A2	16.5368	-2.54632	0.48069	-5.29722	1.17578e-07	6.69474e-07	Down
NLGN3	26.5907	2.19159	0.413757	5.2968	1.17849e-07	6.70806e-07	Up
LOC110261417	68.0773	-1.14834	0.217147	-5.28831	1.23449e-07	7.00444e-07	Down
SHISA3	46.8833	1.76678	0.334139	5.28757	1.23953e-07	7.02637e-07	Up
TMEM35B	59.8586	-1.22644	0.23216	-5.28274	1.27266e-07	7.20499e-07	Down
PYROXD2	53.7159	-1.29359	0.244993	-5.28011	1.29108e-07	7.30001e-07	Down
RND2	81.9425	-1.06087	0.201073	-5.27607	1.31986e-07	7.44628e-07	Down
LOC102157484	47.1061	1.44293	0.273869	5.26871	1.37386e-07	7.73137e-07	Up
FNDC10	45.759	-1.43726	0.272857	-5.26746	1.38326e-07	7.77935e-07	Down
LOC106507601	18.8968	2.70161	0.513022	5.26608	1.39371e-07	7.83318e-07	Up
CHST3	53.9303	1.34687	0.255867	5.26396	1.40987e-07	7.91904e-07	Up
SEPT3	55.7888	-1.25733	0.239505	-5.24971	1.5234e-07	8.51386e-07	Down
ZNF3	81.9762	-1.05829	0.20202	-5.23851	1.6188e-07	9.02443e-07	Down
PIMREG	89.8747	-1.06151	0.203588	-5.21404	1.84769e-07	1.02492e-06	Down
LOC102167697	35.492	-1.67021	0.320357	-5.21357	1.85241e-07	1.02691e-06	Down
SBK1	108.438	-1.04874	0.201283	-5.21029	1.88545e-07	1.0449e-06	Down
ZNF713	42.8077	1.59548	0.306653	5.2029	1.96206e-07	1.08567e-06	Up
CBR1	15.1169	-2.75747	0.530465	-5.19821	2.01218e-07	1.11203e-06	Down
ETV1	55.2794	1.33525	0.256945	5.19664	2.02923e-07	1.12006e-06	Up
ARSG	42.9963	-1.41158	0.27189	-5.19172	2.08359e-07	1.14723e-06	Down
KDR	27.5416	2.26898	0.437425	5.18712	2.13567e-07	1.17445e-06	Up
LOC100519997	16.2273	2.89769	0.559291	5.18102	2.20679e-07	1.2117e-06	Up
LOC102167757	98.5407	-1.0042	0.193957	-5.17745	2.24943e-07	1.23397e-06	Down
LOC110261211	49.5018	1.3919	0.268868	5.17691	2.25594e-07	1.23716e-06	Up
LOC100626731	27.1702	-1.90391	0.368629	-5.16484	2.40644e-07	1.31525e-06	Down
FNDC9	39.0746	-1.53799	0.297925	-5.16232	2.43902e-07	1.33266e-06	Down
C2CD4C	45.1597	1.44326	0.279684	5.16032	2.46528e-07	1.34618e-06	Up
PRPH	21.7589	2.27214	0.440964	5.15266	2.56822e-07	1.39897e-06	Up
NGF	19.2211	2.6004	0.504714	5.15224	2.57398e-07	1.40168e-06	Up
PERM1	53.9696	1.31566	0.255564	5.14807	2.63185e-07	1.43101e-06	Up
LOC100523054	55.9548	1.25955	0.244687	5.14761	2.63825e-07	1.43405e-06	Up
LOC110255408	72.9114	-1.27249	0.247263	-5.14633	2.65634e-07	1.44345e-06	Down
DNAH17	59.9094	1.41064	0.274121	5.14603	2.66051e-07	1.44483e-06	Up
PRKD1	83.1359	-1.23177	0.240152	-5.12911	2.91113e-07	1.57328e-06	Down
LOC110260037	21.3062	2.38767	0.465853	5.12536	2.96963e-07	1.60295e-06	Up
LOC100517145	29.4463	-1.70488	0.332868	-5.1218	3.02635e-07	1.63111e-06	Down
LOC100156775	10.0006	-4.32874	0.845953	-5.11701	3.10425e-07	1.67006e-06	Down
CCL4	45.7283	1.65749	0.324704	5.10461	3.3147e-07	1.77314e-06	Up
WISP1	27.9187	1.98787	0.389529	5.10326	3.33844e-07	1.7853e-06	Up
RNF165	12.2238	-3.28852	0.645005	-5.09844	3.42458e-07	1.82808e-06	Down
LOC110262208	17.0368	2.53423	0.498419	5.08454	3.68523e-07	1.95553e-06	Up
HOXA6	72.0885	-1.17743	0.231705	-5.08159	3.7428e-07	1.98489e-06	Down
LOC110260400	20.2265	-2.16343	0.425865	-5.08008	3.77279e-07	2.00021e-06	Down
CLEC18C	14.4632	-2.54463	0.501988	-5.0691	3.99709e-07	2.11535e-06	Down
RNF128	67.5762	-1.16814	0.230542	-5.06692	4.04298e-07	2.13774e-06	Down
BHLHB9	39.444	1.68565	0.333172	5.05938	4.20619e-07	2.22075e-06	Up
B3GNT4	84.9165	1.09224	0.215962	5.05754	4.247e-07	2.23965e-06	Up
EFCAB5	41.3773	1.49774	0.296836	5.04568	4.51921e-07	2.37618e-06	Up
ZCWPW2	11.1081	4.23617	0.840411	5.0406	4.64072e-07	2.43505e-06	Up
MUC12	25.8664	-1.98798	0.394851	-5.03476	4.78449e-07	2.50533e-06	Down
HCAR2	45.5376	1.36901	0.272155	5.03026	4.8982e-07	2.56187e-06	Up
C9H1orf105	26.9689	-1.7934	0.356586	-5.02937	4.92105e-07	2.57307e-06	Down
MYO1G	77.8018	1.13342	0.22538	5.02891	4.93279e-07	2.5777e-06	Up
AATK	38.0693	-1.56869	0.312192	-5.02476	5.04056e-07	2.63247e-06	Down
ZNF782	46.6865	-1.35937	0.270837	-5.01915	5.19003e-07	2.70578e-06	Down
FBXO41	57.9638	-1.29841	0.258897	-5.01516	5.29899e-07	2.75937e-06	Down
PRIMPOL	85.4746	1.09381	0.218298	5.01065	5.42456e-07	2.81982e-06	Up
MLNR	29.5942	1.81682	0.362967	5.00547	5.57245e-07	2.89165e-06	Up
IDO2	41.4202	1.48198	0.296402	4.9999	5.73586e-07	2.96954e-06	Up
ADAP2	71.0497	-1.11646	0.223517	-4.99499	5.8839e-07	3.04354e-06	Down
LOC102157656	8.74194	6.44327	1.2909	4.99129	5.99784e-07	3.09934e-06	Up
LOC100513671	16.393	2.7374	0.548882	4.98723	6.12501e-07	3.16184e-06	Up
SRPK3	60.7013	-1.22483	0.245854	-4.98193	6.29528e-07	3.24318e-06	Down
F10	75.4236	1.04857	0.210607	4.97878	6.39861e-07	3.29356e-06	Up
ETFBKMT	35.824	-1.4831	0.299041	-4.95952	7.06691e-07	3.62397e-06	Down
ASIC1	18.9805	2.43526	0.491161	4.95817	7.11613e-07	3.64503e-06	Up
SCX	60.4917	1.19407	0.240905	4.9566	7.1738e-07	3.67246e-06	Up
LOC100516852	59.7095	1.32597	0.267913	4.94927	7.44942e-07	3.80592e-06	Up
CRLF1	43.0347	1.43427	0.290088	4.94427	7.64316e-07	3.89598e-06	Up
GATM	34.5551	-1.76342	0.357159	-4.93735	7.91903e-07	4.02855e-06	Down
IDO1	24.5361	2.18873	0.44344	4.9358	7.98224e-07	4.0584e-06	Up
LOC106507457	15.2239	3.47487	0.704572	4.93189	8.14374e-07	4.1358e-06	Up
FABP7	41.9418	-1.41809	0.287726	-4.92861	8.28164e-07	4.19866e-06	Down
LOC110257782	13.4823	3.55021	0.721257	4.92225	8.55532e-07	4.33372e-06	Up
JCAD	83.1783	1.03529	0.210361	4.92149	8.58882e-07	4.34823e-06	Up
ELMO1	68.892	1.16712	0.237392	4.91643	8.81387e-07	4.45459e-06	Up
LOC110261176	52.4871	1.30357	0.265329	4.91304	8.96748e-07	4.52837e-06	Up
ZNF566	25.2434	-1.83174	0.373118	-4.90926	9.14199e-07	4.61128e-06	Down
TNNI1	67.7758	-1.0754	0.219315	-4.90344	9.41735e-07	4.74498e-06	Down
FXYD2	46.0463	-1.29757	0.264813	-4.89996	9.58583e-07	4.82426e-06	Down
GRM3	12.1854	3.74583	0.765243	4.89495	9.83292e-07	4.94303e-06	Up
CBFA2T3	38.0989	-1.49966	0.306513	-4.89265	9.94868e-07	4.99701e-06	Down
LOC110261084	24.8502	2.01598	0.412259	4.89008	1.00794e-06	5.05274e-06	Up
BEST4	21.1389	2.10479	0.43155	4.87727	1.07562e-06	5.37386e-06	Up
LOC102162205	35.5455	1.79572	0.368245	4.87643	1.08022e-06	5.39383e-06	Up
LOC110261317	63.9237	1.10437	0.226892	4.8674	1.13076e-06	5.62892e-06	Up
P2RX7	75.9235	1.04409	0.215333	4.84873	1.24255e-06	6.1579e-06	Up
VNN3	12.5532	4.07002	0.839444	4.84847	1.2442e-06	6.16439e-06	Up
HTR1D	21.7611	2.15574	0.44464	4.84828	1.24535e-06	6.16839e-06	Up
LOC110255884	25.1173	-1.85089	0.381949	-4.8459	1.2604e-06	6.23945e-06	Down
TMEM88	37.8024	1.56608	0.323817	4.8363	1.3228e-06	6.53386e-06	Up
RORA	71.5669	1.10031	0.227696	4.83236	1.34925e-06	6.65898e-06	Up
LOC106509159	11.998	3.13562	0.649338	4.82895	1.37255e-06	6.76834e-06	Up
LOC106504985	50.2224	1.32934	0.275594	4.82355	1.41027e-06	6.95053e-06	Up
TMC3	17.1045	2.60802	0.540797	4.82255	1.41733e-06	6.98146e-06	Up
LOC106509240	25.7644	2.17198	0.450474	4.82154	1.42457e-06	7.0152e-06	Up
IL10RA	28.3258	1.91492	0.397205	4.82099	1.42846e-06	7.03047e-06	Up
UPB1	16.897	-2.2716	0.472373	-4.80892	1.51748e-06	7.43992e-06	Down
LCP1	77.9244	1.01791	0.211991	4.80166	1.57354e-06	7.69576e-06	Up
ACMSD	13.9923	3.00835	0.626935	4.7985	1.59856e-06	7.8117e-06	Up
FAM212B	58.9309	-1.11986	0.233529	-4.79539	1.62358e-06	7.92743e-06	Down
OARD1	88.6964	-1.02112	0.21313	-4.79105	1.65912e-06	8.08695e-06	Down
NYAP2	17.6621	2.27641	0.475917	4.78322	1.72507e-06	8.39086e-06	Up
P2RX2	11.3285	3.04902	0.641126	4.75572	1.9774e-06	9.56867e-06	Up
LOC100623616	19.1747	-2.0365	0.42899	-4.7472	2.06249e-06	9.95613e-06	Down
LOC106504761	48.1265	-1.22035	0.257779	-4.73412	2.20006e-06	1.05717e-05	Down
FAM217B	76.3579	-1.01314	0.214129	-4.73146	2.22906e-06	1.07081e-05	Down
VEGFC	63.8368	1.0785	0.227968	4.73092	2.23508e-06	1.07313e-05	Up
TMC7	81.6701	1.05928	0.224614	4.71602	2.40505e-06	1.14886e-05	Up
C4A	31.2544	1.71254	0.363685	4.70887	2.49094e-06	1.18767e-05	Up
TBKBP1	55.7352	-1.14878	0.244007	-4.70801	2.50152e-06	1.19176e-05	Down
LOC110257345	41.9187	1.31481	0.279329	4.70703	2.51352e-06	1.19716e-05	Up
LOC110260142	7.87607	6.10127	1.29673	4.70512	2.53719e-06	1.20811e-05	Up
SEBOX	54.873	-1.22178	0.259866	-4.70157	2.58172e-06	1.22767e-05	Down
LOC100521594	68.6375	-1.14473	0.243542	-4.70035	2.5972e-06	1.23438e-05	Down
LOC100525417	48.1401	1.31003	0.279627	4.6849	2.80094e-06	1.32451e-05	Up
RDH12	10.9503	-3.04967	0.651658	-4.67986	2.87069e-06	1.3557e-05	Down
CRH	8.82236	3.73813	0.79956	4.67523	2.93625e-06	1.38556e-05	Up
LOC110255309	9.56331	-5.23258	1.1194	-4.67443	2.94768e-06	1.39022e-05	Down
STOML1	70.1377	-1.02184	0.218686	-4.67264	2.97347e-06	1.40165e-05	Down
LOC110255265	29.5856	-1.60721	0.344997	-4.65864	3.18305e-06	1.49177e-05	Down
ESM1	20.1158	2.25485	0.484467	4.65428	3.2511e-06	1.52127e-05	Up
GULO	15.2387	2.88261	0.619916	4.65	3.31927e-06	1.54992e-05	Up
ACTL10	29.9914	1.73374	0.372978	4.64838	3.34548e-06	1.56093e-05	Up
LOC110255648	38.9978	1.45408	0.312862	4.64767	3.35709e-06	1.56594e-05	Up
TMEM169	45.2771	1.27573	0.274782	4.64271	3.43867e-06	1.6019e-05	Up
PEX11G	36.4918	-1.41194	0.304221	-4.64118	3.46422e-06	1.61339e-05	Down
TLDC2	17.2338	2.35502	0.509253	4.62447	3.75565e-06	1.74274e-05	Up
LOC100736865	17.4814	2.53487	0.549167	4.61584	3.91511e-06	1.81109e-05	Up
LOC102164165	44.9367	1.3787	0.298715	4.61545	3.92236e-06	1.81398e-05	Up
PRDM8	17.7904	2.60368	0.564821	4.60974	4.03172e-06	1.8607e-05	Up
MYBPH	17.8489	2.61531	0.568453	4.60076	4.20953e-06	1.93775e-05	Up
LOC106506661	60.7855	-1.09971	0.239288	-4.59577	4.31145e-06	1.98007e-05	Down
PTGDS	66.2631	-1.0706	0.233006	-4.59473	4.33311e-06	1.98951e-05	Down
DNAI2	39.5594	-1.31053	0.286022	-4.58193	4.607e-06	2.1039e-05	Down
LOC110256320	9.78782	3.38719	0.741433	4.56844	4.91377e-06	2.23827e-05	Up
EBI3	31.608	1.52638	0.334289	4.56607	4.96964e-06	2.26257e-05	Up
LOC102164889	19.8497	-1.95184	0.42768	-4.56379	5.02394e-06	2.28607e-05	Down
PECAM1	68.6539	1.10568	0.242275	4.56374	5.02511e-06	2.28607e-05	Up
LOC110255727	40.6923	1.40023	0.307013	4.56083	5.09523e-06	2.31444e-05	Up
MLXIPL	31.5875	-1.43851	0.315792	-4.55525	5.23232e-06	2.37248e-05	Down
LOC110256379	31.462	1.60093	0.35192	4.54913	5.38692e-06	2.4401e-05	Up
LCN2	48.1946	1.18879	0.261608	4.54417	5.51524e-06	2.4957e-05	Up
SCN4B	39.5876	1.3544	0.298389	4.53904	5.65111e-06	2.55136e-05	Up
PLEK	23.6139	2.10709	0.464522	4.53603	5.73218e-06	2.58534e-05	Up
DIRAS1	12.889	2.65238	0.585315	4.53154	5.85558e-06	2.63834e-05	Up
NKX3-1	30.9167	-1.4911	0.3293	-4.5281	5.95176e-06	2.67897e-05	Down
LOC110256444	19.5488	2.28212	0.504279	4.5255	6.02515e-06	2.70995e-05	Up
PTPRH	47.82	1.2399	0.274225	4.52147	6.14104e-06	2.75583e-05	Up
MAGEL2	46.6048	-1.25976	0.27874	-4.51949	6.19902e-06	2.77975e-05	Down
CYP24A1	14.0836	2.80587	0.621695	4.51326	6.38394e-06	2.85693e-05	Up
KCNK9	10.207	4.26128	0.944447	4.51193	6.42404e-06	2.87272e-05	Up
LOC100525483	17.5726	-2.03123	0.450263	-4.51121	6.4458e-06	2.88173e-05	Down
DYSF	16.3775	-2.28229	0.507209	-4.4997	6.8051e-06	3.02947e-05	Down
TENM4	45.1819	1.21732	0.270733	4.49637	6.91246e-06	3.07344e-05	Up
ANKRD1	33.8122	1.547	0.344106	4.4957	6.93421e-06	3.08156e-05	Up
MERTK	12.5626	-2.60581	0.581376	-4.48215	7.38961e-06	3.27173e-05	Down
ADGRB1	84.0827	-1.00601	0.224471	-4.4817	7.40494e-06	3.27771e-05	Down
TET1	23.2023	-1.7839	0.398833	-4.4728	7.72013e-06	3.41045e-05	Down
ADIG	13.7667	-2.53702	0.567391	-4.47138	7.77162e-06	3.43066e-05	Down
CWH43	20.7398	1.9209	0.430521	4.46181	8.12718e-06	3.57886e-05	Up
LOC110256513	15.0996	2.7908	0.62561	4.46092	8.16071e-06	3.59264e-05	Up
ZNF572	28.3295	-1.59404	0.358909	-4.44133	8.94041e-06	3.9137e-05	Down
LOC100516587	47.8073	-1.12951	0.254351	-4.44077	8.96394e-06	3.92304e-05	Down
SYPL2	27.8775	1.60819	0.362747	4.43337	9.27723e-06	4.04941e-05	Up
LOC106509989	24.5399	1.82918	0.412595	4.43336	9.27763e-06	4.04941e-05	Up
SLC30A4	57.3053	-1.12628	0.254133	-4.43186	9.34233e-06	4.07267e-05	Down
PARP11	67.2726	1.00249	0.226237	4.43113	9.37405e-06	4.0855e-05	Up
METTL12	39.2042	-1.27042	0.287199	-4.42347	9.71268e-06	4.22793e-05	Down
TICAM2	49.0451	-1.13306	0.257064	-4.4077	1.04474e-05	4.52896e-05	Down
TFRC	345.239	1.05616	0.239866	4.40314	1.06696e-05	4.6186e-05	Up
LOC100520903	45.1663	1.18276	0.268731	4.40127	1.07618e-05	4.65351e-05	Up
SIGLEC11	71.2887	-1.014	0.230682	-4.39565	1.10444e-05	4.76925e-05	Down
SLC7A7	55.8672	-1.05924	0.241678	-4.38286	1.17132e-05	5.03493e-05	Down
CEMIP	57.3691	-1.03524	0.236303	-4.38099	1.18139e-05	5.07087e-05	Down
LOC106504276	65.7959	1.00472	0.229409	4.37962	1.18887e-05	5.10179e-05	Up
VTN	28.2973	-1.48181	0.338898	-4.37243	1.22869e-05	5.26378e-05	Down
LOC100515525	8.96295	5.55182	1.27246	4.36308	1.28246e-05	5.47686e-05	Up
PHEX	51.2559	1.13473	0.260739	4.35197	1.3492e-05	5.74835e-05	Up
FAM105A	53.0543	-1.13134	0.260048	-4.35051	1.35824e-05	5.77857e-05	Down
BDKRB2	64.1508	1.10078	0.253078	4.34957	1.36404e-05	5.80189e-05	Up
LOC100517803	41.0007	-1.31626	0.302851	-4.34624	1.38492e-05	5.88649e-05	Down
LOC106505074	16.1145	2.09859	0.483138	4.34367	1.40122e-05	5.95009e-05	Up
SOCS2	26.3472	-1.54369	0.356433	-4.33094	1.48475e-05	6.28685e-05	Down
LOC106507258	14.9722	2.63878	0.609427	4.32993	1.49154e-05	6.3141e-05	Up
KCNK17	66.8851	1.06822	0.246849	4.3274	1.50876e-05	6.38098e-05	Up
ZSCAN16	11.6848	-2.64291	0.610755	-4.32728	1.50962e-05	6.38158e-05	Down
DLL1	28.9116	1.54473	0.357229	4.32419	1.53091e-05	6.46314e-05	Up
LOC110257580	37.6009	-1.32752	0.307011	-4.324	1.53222e-05	6.46641e-05	Down
COL11A1	49.563	1.15198	0.266475	4.32305	1.5389e-05	6.4915e-05	Up
C10H1orf115	23.5383	-1.67026	0.386394	-4.32268	1.54142e-05	6.50062e-05	Down
MAP2K6	51.7426	-1.14119	0.26478	-4.30996	1.63285e-05	6.86514e-05	Down
ZNF385B	40.7595	1.23595	0.287016	4.30621	1.66076e-05	6.96935e-05	Up
PLAC8	22.0511	1.83483	0.42783	4.28869	1.7973e-05	7.4965e-05	Up
AKR1C1_1	8.54181	-3.17757	0.741032	-4.28803	1.80267e-05	7.51364e-05	Down
LOC100524517	54.1294	-1.25605	0.292929	-4.28791	1.80366e-05	7.51601e-05	Down
INPP4B	20.3541	1.84315	0.430582	4.2806	1.86387e-05	7.74884e-05	Up
S100A8	34.6339	1.79873	0.420357	4.27906	1.87683e-05	7.80091e-05	Up
LOC100513844	56.5484	-1.04958	0.24544	-4.27634	1.89992e-05	7.88771e-05	Down
UNC5C	15.1273	2.16102	0.505704	4.27329	1.92607e-05	7.98513e-05	Up
LOC100525798	33.032	-1.34157	0.313972	-4.27289	1.92959e-05	7.99787e-05	Down
LOC110260470	4.68897	5.79763	1.35876	4.26684	1.98264e-05	8.20059e-05	Up
LCA5	33.3424	-1.31692	0.308735	-4.26553	1.99427e-05	8.24488e-05	Down
LOC110260075	30.3512	1.4753	0.346261	4.26067	2.03817e-05	8.41664e-05	Up
ALPK2	13.7589	2.37317	0.557711	4.25519	2.0887e-05	8.61336e-05	Up
IRAK1BP1	40.5295	-1.17872	0.277579	-4.24644	2.17196e-05	8.93402e-05	Down
TSGA10	64.9674	1.00277	0.236197	4.2455	2.1811e-05	8.96955e-05	Up
LOC100512905	21.4925	2.61503	0.616387	4.24251	2.21031e-05	9.08546e-05	Up
EGR3	47.6635	1.25835	0.296748	4.24046	2.23058e-05	9.16245e-05	Up
C2H19orf57	28.3901	-1.47646	0.348485	-4.23681	2.26717e-05	9.29931e-05	Down
FOXH1	56.4278	-1.08364	0.255827	-4.23582	2.27719e-05	9.33673e-05	Down
LOC100738403	49.1602	-1.0929	0.258635	-4.22565	2.38251e-05	9.74172e-05	Down
C9H11orf63	50.4705	1.08811	0.257518	4.22539	2.3853e-05	9.7509e-05	Up
CCL3L1	27.8273	1.74302	0.41256	4.22488	2.3907e-05	9.77073e-05	Up
DRAXIN	37.4726	-1.20761	0.286589	-4.21374	2.51177e-05	0.000102258	Down
LOC110259320	27.1405	1.55131	0.368161	4.21369	2.51235e-05	0.000102258	Up
KLHDC1	46.8763	1.20478	0.286246	4.20889	2.56632e-05	0.000104288	Up
SLCO2B1	7.7093	-3.70655	0.880929	-4.20755	2.58158e-05	0.000104884	Down
TRIM29	23.7398	-1.69476	0.402981	-4.20555	2.60444e-05	0.000105741	Down
PLET1	58.6949	1.10936	0.264066	4.20108	2.65649e-05	0.000107658	Up
RORC	15.58	-1.9894	0.475109	-4.18725	2.82361e-05	0.000114043	Down
RASGRP4	23.1929	1.71494	0.409869	4.18411	2.86283e-05	0.000115523	Up
LOC110259405	21.8269	-1.61049	0.384916	-4.18401	2.86413e-05	0.000115549	Down
MEIG1	27.2711	-1.41352	0.33807	-4.18114	2.90054e-05	0.000116912	Down
LOC106507467	33.1797	-1.35233	0.324162	-4.17176	3.02258e-05	0.000121557	Down
SMLR1	37.7434	-1.24536	0.298755	-4.16849	3.06625e-05	0.00012323	Down
LOC110257591	10.6089	-2.57507	0.619224	-4.15854	3.20283e-05	0.000128401	Down
CATSPERE	20.0769	2.02875	0.488285	4.15484	3.2551e-05	0.000130438	Up
DNAAF1	27.2808	-1.50605	0.36256	-4.15394	3.26799e-05	0.000130895	Down
SLC17A8	13.5788	2.23236	0.537855	4.15048	3.31773e-05	0.000132828	Up
LOC106509869	34.8182	1.42263	0.34278	4.15026	3.32102e-05	0.0001329	Up
LOC110261492	46.8546	1.15881	0.279616	4.14428	3.40885e-05	0.000136121	Up
GATA5	30.3866	-1.42726	0.344617	-4.14158	3.44928e-05	0.000137632	Down
TMEM252	18.3111	-1.80094	0.435371	-4.13656	3.52553e-05	0.000140423	Down
UBE2QL1	54.162	1.15199	0.279179	4.12635	3.6857e-05	0.000146314	Up
LOC110259336	31.1296	1.41844	0.34432	4.11956	3.79603e-05	0.000150493	Up
DTX1	22.5628	1.68627	0.409425	4.11862	3.81151e-05	0.000151006	Up
LOC110261312	20.8098	-1.7034	0.414101	-4.1135	3.89703e-05	0.000154189	Down
LOC110259923	19.1372	1.95534	0.475379	4.11323	3.90163e-05	0.000154321	Up
F2RL2	36.3904	1.23874	0.301509	4.10846	3.98298e-05	0.000157415	Up
HPD	8.08397	-3.19832	0.779691	-4.10204	4.0953e-05	0.000161568	Down
LOC102167197	11.6674	2.39064	0.583622	4.0962	4.19978e-05	0.000165361	Up
LOC110256807	27.0406	-1.51971	0.371062	-4.09556	4.21152e-05	0.000165787	Down
NOVA2	49.0388	1.11353	0.272602	4.08483	4.41092e-05	0.000172912	Up
ESAM	23.9033	1.55551	0.381006	4.08265	4.45255e-05	0.000174381	Up
PLPP7	65.2793	-1.00943	0.247533	-4.07795	4.54346e-05	0.000177562	Down
AOC2	27.9525	1.51333	0.371212	4.07672	4.56748e-05	0.000178422	Up
LOC106508920	34.5028	1.39752	0.343557	4.06781	4.74563e-05	0.000185098	Up
CPA5	47.2335	1.09955	0.270663	4.06244	4.85617e-05	0.000189079	Up
LOC110256290	6.38727	-4.0755	1.00371	-4.06044	4.89804e-05	0.000190544	Down
SCRT1	7.87868	3.33635	0.822	4.05882	4.9321e-05	0.000191785	Up
HS3ST3B1	25.0416	1.60677	0.395949	4.05802	4.94913e-05	0.000192405	Up
LOC106506648	13.7329	2.1069	0.520115	4.05084	5.10341e-05	0.000198058	Up
LOC110260471	16.7821	1.97277	0.487166	4.04947	5.13337e-05	0.000199085	Up
LOC110260751	65.0053	1.0126	0.250086	4.04902	5.14325e-05	0.000199344	Up
LOC102158145	53.8162	1.08681	0.268864	4.04222	5.29485e-05	0.000205176	Up
LOC106510460	36.5164	1.22788	0.303875	4.04075	5.328e-05	0.000206326	Up
TMPRSS9	24.7451	1.50845	0.373315	4.04068	5.32975e-05	0.000206349	Up
LOC102162436	27.6614	1.58294	0.391933	4.0388	5.3725e-05	0.000207868	Up
SLC7A9	31.5413	-1.25463	0.310866	-4.03593	5.43865e-05	0.000210246	Down
LOC102157642	33.8113	1.22683	0.304144	4.03372	5.49015e-05	0.000212099	Up
TMEM174	5.31605	-5.34934	1.32734	-4.03013	5.57456e-05	0.000215174	Down
NT5E	37.9267	-1.15871	0.28774	-4.02694	5.65065e-05	0.000217781	Down
LOC110257542	9.05074	-2.91262	0.724063	-4.02261	5.75565e-05	0.000221589	Down
DCP1B	50.3877	-1.04152	0.259228	-4.01778	5.87492e-05	0.000225694	Down
ELFN2	47.2797	-1.02223	0.254546	-4.01589	5.9223e-05	0.000227416	Down
TNS3	44.3007	-1.14919	0.286265	-4.01443	5.95891e-05	0.000228675	Down
BAMBI	15.9083	-1.82902	0.456236	-4.00894	6.09927e-05	0.000233609	Down
LIM2	40.069	-1.17498	0.293232	-4.00701	6.1492e-05	0.000235219	Down
C3H2orf71	19.3068	2.09239	0.522238	4.00658	6.16049e-05	0.0002356	Up
LOC102160869	17.2841	1.86733	0.466478	4.00304	6.25337e-05	0.000238845	Up
MYBPC3	54.5143	1.06789	0.266779	4.00291	6.25669e-05	0.000238921	Up
LOC100738306	6.88738	3.63403	0.909231	3.99681	6.4201e-05	0.000244795	Up
PKNOX2	17.837	-1.72816	0.432828	-3.99272	6.53186e-05	0.00024879	Down
LCN12	23.5219	-1.47494	0.369473	-3.992	6.55172e-05	0.00024944	Down
NR2E1	19.1646	1.77708	0.445746	3.98675	6.69842e-05	0.000254646	Up
LOC110257276	13.6034	2.15007	0.540156	3.98045	6.8784e-05	0.000260877	Up
IQCA1	28.4828	-1.40453	0.352935	-3.97957	6.90401e-05	0.000261681	Down
SERINC4	49.7986	1.08097	0.271929	3.97519	7.03227e-05	0.000266034	Up
S100B	40.9099	1.16496	0.293369	3.97097	7.15804e-05	0.000270277	Up
FOXF1	54.3088	-1.01609	0.256276	-3.96483	7.34498e-05	0.000277101	Down
LOC102164714	31.0341	1.43124	0.361254	3.96186	7.43687e-05	0.000280272	Up
CLDN19	30.7756	-1.29628	0.327522	-3.95784	7.56299e-05	0.000284784	Down
CHRNA3	22.6013	-1.57675	0.398602	-3.95569	7.63131e-05	0.000287115	Down
RTP4	72.6876	1.10429	0.279198	3.95522	7.64654e-05	0.000287567	Up
ASIC3	29.9747	1.39598	0.354253	3.94063	8.12666e-05	0.000304213	Up
LOC110256236	25.0258	1.54864	0.393	3.94057	8.12896e-05	0.000304236	Up
EDIL3	20.2156	1.69404	0.430029	3.93936	8.16986e-05	0.000305515	Up
LOC100514765	15.2454	2.10797	0.535106	3.93936	8.17e-05	0.000305515	Up
SLCO2A1	9.60553	-2.46714	0.628492	-3.92549	8.65521e-05	0.000322646	Down
LOC100516643	39.8784	-1.16548	0.29692	-3.92522	8.66489e-05	0.000322872	Down
KLHL13	21.082	-1.56612	0.399139	-3.92374	8.71846e-05	0.000324733	Down
SHANK3	27.9348	-1.31083	0.334538	-3.91833	8.91637e-05	0.000331551	Down
TTC39B	43.4111	1.15671	0.295233	3.91797	8.92964e-05	0.000331975	Up
LOC110259352	13.9827	2.11367	0.540067	3.91371	9.08891e-05	0.000337545	Up
LOC110259955	28.8277	1.31826	0.336895	3.91297	9.11683e-05	0.000338511	Up
LOC102163655	28.892	1.36227	0.348182	3.91252	9.13362e-05	0.000339064	Up
PCSK4	24.2605	-1.46968	0.376053	-3.90818	9.2994e-05	0.000344645	Down
LOC102157641	21.7048	-1.59336	0.408254	-3.90286	9.50634e-05	0.000351877	Down
RCVRN	8.34821	3.41212	0.874843	3.90026	9.60885e-05	0.000355229	Up
LOC100517712	51.4852	-1.08139	0.27788	-3.89156	9.9601e-05	0.000367106	Down
LOC106504179	3.63142	5.41665	1.39269	3.88933	0.00010052	0.000370072	Up
ADAMTSL2	44.1183	-1.10657	0.284629	-3.88777	0.000101171	0.000372247	Down
LOC106507234	7.10346	-3.19151	0.822337	-3.88102	0.000104018	0.000381697	Down
LOC100621626	40.7049	1.14933	0.296299	3.87894	0.000104911	0.000384579	Up
LOC110261055	10.1528	3.37521	0.87166	3.87216	0.000107875	0.000394797	Up
FGF18	19.2054	-1.66979	0.431283	-3.87168	0.000108089	0.000395468	Down
ZBED2	33.2837	1.42709	0.368719	3.8704	0.000108657	0.000397252	Up
LOC100620442	10.7617	-2.28079	0.590261	-3.86403	0.00011153	0.000407091	Down
LOC106506389	6.76297	5.08578	1.3164	3.86341	0.000111817	0.000408053	Up
PTGFR	8.38385	-2.77759	0.719392	-3.86102	0.000112916	0.000411979	Down
LOC102168017	6.04608	5.16467	1.33808	3.85976	0.000113497	0.00041393	Up
FAM222A	20.1214	-1.5731	0.407744	-3.85806	0.000114291	0.0004166	Down
ACACB	37.7367	1.23632	0.320458	3.85799	0.000114322	0.0004166	Up
LHFPL5	7.76075	3.44469	0.893708	3.85437	0.000116027	0.000422207	Up
LOC106507740	14.5147	-1.94632	0.504996	-3.85412	0.000116145	0.00042255	Down
PDE6B	35.1593	-1.21927	0.316537	-3.85192	0.000117194	0.000426107	Down
LOC102167907	17.3462	1.79672	0.466644	3.85029	0.000117978	0.000428871	Up
FLRT1	5.18288	-5.12941	1.33524	-3.84157	0.000122251	0.000443681	Down
LOC110260669	18.9546	-1.65161	0.429974	-3.84119	0.000122442	0.000444284	Down
MEFV	18.5085	1.88065	0.490156	3.83684	0.000124626	0.000451356	Up
LOC102157759	42.4442	-1.09572	0.285792	-3.83397	0.000126092	0.000456324	Down
CXCL10	31.6586	1.51675	0.395879	3.83134	0.000127448	0.00046095	Up
GSTA1	262.056	-1.51974	0.398222	-3.81631	0.000135464	0.000488064	Down
LOC110259342	21.6087	-1.56435	0.409945	-3.81599	0.000135638	0.000488396	Down
TMOD1	29.0508	1.40618	0.368771	3.81315	0.000137205	0.000493641	Up
LOC110257574	16.9687	1.85127	0.485722	3.81138	0.000138195	0.000497002	Up
ADGRA2	20.204	-1.62748	0.427648	-3.80564	0.000141436	0.000508247	Down
LOC106507414	4.88718	5.1257	1.34771	3.80327	0.000142801	0.000512432	Up
IQCG	19.8054	-1.6205	0.426352	-3.80084	0.000144205	0.000517158	Down
CXCR5	17.0513	1.84235	0.48514	3.79757	0.000146122	0.000523508	Up
SARDH	47.8591	-1.08158	0.285341	-3.79047	0.000150365	0.00053752	Down
AP3B2	13.9001	1.88226	0.497143	3.78616	0.000152994	0.000545827	Up
LOC100515345	11.6867	2.98226	0.787852	3.7853	0.000153523	0.000547604	Up
LOC110260596	42.8437	1.1037	0.291836	3.78193	0.000155617	0.000554407	Up
LOC100525452	10.7236	2.27658	0.602288	3.77988	0.000156903	0.000558769	Up
LOC110258110	8.70797	-2.73481	0.723594	-3.77949	0.000157151	0.000559429	Down
CDK5R2	32.8727	1.22377	0.323917	3.77802	0.000158078	0.000562503	Up
LOC100525099	10.8943	3.28735	0.870521	3.7763	0.000159174	0.000566292	Up
LOC102167874	43.3727	1.03921	0.275349	3.77415	0.000160556	0.000570653	Up
FRMD1	6.10461	-3.54227	0.940811	-3.76512	0.000166466	0.000590468	Down
C13H3orf62	12.5763	2.22192	0.590213	3.76462	0.000166804	0.000591315	Up
NMRK2	7.59561	3.73802	0.992992	3.7644	0.000166951	0.000591717	Up
CCR7	57.513	1.00134	0.266848	3.75247	0.000175104	0.000618283	Up
ACRBP	27.4819	1.37788	0.367338	3.75098	0.000176148	0.000621463	Up
SCN11A	30.5695	1.1908	0.317575	3.74965	0.000177079	0.000623654	Up
STAC3	45.992	1.05285	0.280858	3.74869	0.000177759	0.000625926	Up
LOC110260147	12.2987	-1.99304	0.53191	-3.74696	0.000178991	0.000630015	Down
ADRA1D	16.0261	1.90441	0.508481	3.74528	0.000180189	0.000633733	Up
KLHL40	17.5424	1.95223	0.521539	3.74321	0.000181684	0.000638359	Up
LOC106510640	34.699	1.21926	0.326017	3.73985	0.000184127	0.000646308	Up
TMEM202	6.51188	4.33169	1.15938	3.7362	0.000186822	0.000654866	Up
LOC110257005	12.5597	2.29896	0.615949	3.73239	0.000189673	0.00066434	Up
CA8	7.44222	-2.72022	0.728964	-3.73162	0.000190249	0.000666097	Down
CBLN2	4.33768	-5.07761	1.36167	-3.72895	0.000192276	0.000672929	Down
CXCR2	4.57618	5.09854	1.36911	3.72398	0.00019611	0.000685002	Up
LOC100514469	36.1707	-1.07987	0.290364	-3.71904	0.000199981	0.000697025	Down
LIPT2	34.0315	-1.18758	0.31935	-3.71873	0.000200226	0.000697742	Down
LOC100738720	15.4546	-1.75053	0.471135	-3.71555	0.000202759	0.000705605	Down
ABCC11	13.0745	2.1031	0.566278	3.71389	0.000204097	0.000709874	Up
LOC106510170	26.1612	-1.41237	0.380474	-3.71213	0.00020552	0.000714239	Down
LOC100620900	8.83788	2.65178	0.714995	3.70881	0.000208234	0.000722126	Up
LOC100516649	45.1434	1.08878	0.294087	3.70225	0.0002137	0.000740218	Up
LOC110262106	21.5029	1.47597	0.399228	3.69707	0.000218105	0.000754253	Up
YPEL4	26.3479	1.44111	0.390196	3.69329	0.000221368	0.000764704	Up
LYPD4	24.025	1.37687	0.372844	3.69289	0.000221723	0.000765782	Up
LOC102161391	10.1203	3.55766	0.9645	3.68861	0.000225486	0.000777726	Up
LOC102167397	11.447	-2.07938	0.56409	-3.68625	0.000227582	0.000784046	Down
RGS8	10.0573	2.67204	0.725195	3.68458	0.000229084	0.000788609	Up
SPATA16	14.5722	1.93781	0.525987	3.68413	0.000229487	0.000789845	Up
MARCKS	12.4239	-1.95334	0.530492	-3.68213	0.000231293	0.000795602	Down
FMO3	9.06634	-2.36718	0.643177	-3.68045	0.000232822	0.000800089	Down
MYPN	15.8543	2.00753	0.546467	3.67364	0.000239117	0.000820618	Up
PLA2G4A	48.5864	1.0963	0.298849	3.66841	0.000244062	0.000836303	Up
CD226	3.37541	5.17019	1.41047	3.66557	0.000246787	0.000844828	Up
TBX1	18.4266	-1.70868	0.466424	-3.66337	0.000248917	0.00085163	Down
PRDM16	15.9422	-1.73496	0.473916	-3.6609	0.000251333	0.000859239	Down
LOC110256592	21.1942	1.485	0.405647	3.66081	0.000251415	0.000859356	Up
LOC110259852	8.86187	2.57539	0.703537	3.66063	0.000251596	0.00085981	Up
DUSP13	21.0924	1.61181	0.440357	3.66025	0.000251973	0.000860766	Up
LOC106505816	18.8255	1.88338	0.514637	3.65962	0.000252585	0.000862528	Up
SLA2	22.757	1.37922	0.376913	3.65926	0.000252943	0.000863255	Up
LOC100524359	19.3508	-1.59326	0.436113	-3.65332	0.000258869	0.000881626	Down
RTP3	3.27886	5.18307	1.41979	3.6506	0.000261627	0.000890168	Up
TMEM61	6.15406	3.47961	0.954413	3.64581	0.000266546	0.000905781	Up
IMPG2	25.8221	1.35997	0.373023	3.64579	0.00026657	0.000905781	Up
CFAP77	17.7955	1.56988	0.430843	3.64374	0.000268707	0.000912172	Up
LOC110257137	8.7733	2.77779	0.762559	3.64271	0.000269778	0.000915463	Up
LOC110261592	18.3503	1.52343	0.418351	3.64151	0.000271043	0.000919405	Up
LOC396711	19.7158	1.53078	0.420692	3.63872	0.000274	0.00092873	Up
LOC106510642	39.7875	1.03799	0.285291	3.63834	0.000274398	0.000929724	Up
LOC110260939	33.8157	-1.18416	0.325526	-3.63769	0.000275098	0.00093192	Down
LOC110257805	10.9775	2.11843	0.582675	3.63569	0.000277238	0.000938992	Up
LOC110261280	37.5748	-1.13083	0.311269	-3.63297	0.000280174	0.000947856	Down
FAM71F1	14.3688	1.95113	0.537158	3.63231	0.000280894	0.000950033	Up
WDR93	8.90912	-2.72991	0.752725	-3.6267	0.000287067	0.000969157	Down
LOC100518644	30.299	-1.28172	0.354306	-3.61755	0.0002974	0.00100139	Down
LOC110261207	11.2311	-2.17056	0.601258	-3.61003	0.000306156	0.00102874	Down
LOC102163687	11.0665	-2.05013	0.568124	-3.60859	0.000307864	0.00103409	Down
HEMGN	23.5054	-1.40881	0.390429	-3.60837	0.00030813	0.00103459	Down
LOC106509209	13.0534	1.89562	0.525638	3.60632	0.000310573	0.0010424	Up
LOC102159737	53.0491	1.13163	0.314159	3.60208	0.000315679	0.00105795	Up
LRRN3	28.2514	-1.18386	0.328872	-3.59975	0.00031852	0.00106667	Down
STRC	32.1984	1.12245	0.312627	3.5904	0.000330177	0.00110323	Up
ATOH1	5.01151	-4.30836	1.20018	-3.58976	0.00033098	0.0011057	Down
IL5	20.8238	1.49892	0.417694	3.58856	0.00033251	0.0011104	Up
LOC110260756	26.9528	-1.30727	0.364347	-3.58798	0.000333244	0.00111264	Down
LOC102162202	24.0725	1.60398	0.447346	3.58556	0.000336362	0.001122	Up
LOC102163526	32.5141	1.25487	0.350065	3.58468	0.000337491	0.00112535	Up
KRT15	36.8673	1.24961	0.348605	3.58461	0.000337583	0.00112544	Up
PROC	39.0979	-1.06736	0.297783	-3.58435	0.000337917	0.00112635	Down
ALOX12B	24.4002	-1.29743	0.362251	-3.58159	0.000341505	0.0011364	Down
XIRP1	50.7041	1.0461	0.29231	3.57872	0.000345285	0.00114791	Up
ZNF527	22.2782	-1.44899	0.405557	-3.57283	0.000353138	0.00117161	Down
LOC110255964	12.3185	1.95876	0.548318	3.5723	0.000353855	0.00117316	Up
LOC100519311	17.4512	-1.58365	0.444818	-3.56023	0.000370536	0.00122365	Down
TTC23L	25.7233	-1.29381	0.363978	-3.55464	0.000378491	0.00124825	Down
GLP2R	14.6791	1.74399	0.490896	3.55267	0.000381344	0.00125633	Up
LOC106507314	15.3269	1.90064	0.534997	3.55261	0.000381426	0.00125636	Up
LOC102167901	26.4471	1.44964	0.408974	3.54457	0.000393248	0.0012922	Up
LOC102163603	23.0702	1.30662	0.369276	3.53833	0.000402663	0.0013195	Up
STEAP3	37.7383	1.10905	0.314343	3.52815	0.000418473	0.00136604	Up
LOC100523888	14.3417	1.85488	0.525832	3.52751	0.000419486	0.00136885	Up
DNAH7	32.4334	-1.09555	0.310861	-3.52425	0.000424679	0.00138428	Down
SH2D7	11.5857	2.97335	0.843791	3.52379	0.000425413	0.00138642	Up
LOC100623255	7.95364	2.62735	0.74568	3.52343	0.000426007	0.00138799	Up
PPP1R14D	6.38732	-3.16968	0.900505	-3.51989	0.000431719	0.00140517	Down
LOC110256117	26.8677	1.23199	0.350374	3.51623	0.000437728	0.00142343	Up
SNAI3	18.6627	-1.44783	0.411796	-3.51588	0.000438303	0.00142493	Down
PTRH2	7.46515	3.20523	0.911651	3.51585	0.000438347	0.00142493	Up
TMEM211	5.17943	3.66141	1.04183	3.51441	0.000440733	0.00143242	Up
LOC102163604	22.7204	-1.37129	0.390742	-3.50945	0.000449042	0.0014581	Down
UCN	36.3604	1.01956	0.290629	3.5081	0.000451317	0.00146496	Up
CNNM2	31.5465	-1.10447	0.315419	-3.5016	0.000462466	0.00149815	Down
GIMAP1	37.0859	1.30753	0.374631	3.49019	0.000482682	0.00155883	Up
TMEM190	28.1873	1.34356	0.384998	3.48977	0.000483432	0.0015604	Up
KCNJ4	6.15847	-3.22341	0.925222	-3.48393	0.000494111	0.00159315	Down
RAB39B	12.2469	2.07445	0.595743	3.48212	0.000497456	0.00160306	Up
ZNF565	32.4814	1.1672	0.335805	3.47584	0.000509257	0.00163932	Up
ADAD2	3.98949	-4.80901	1.38661	-3.46817	0.000524013	0.00168378	Down
SLC22A14	3.22928	5.1592	1.48863	3.46574	0.000528777	0.00169695	Up
LOC110260308	12.9514	4.53787	1.30959	3.46511	0.00053002	0.00170064	Up
C9H11orf53	7.42906	2.91941	0.84303	3.463	0.000534184	0.00171277	Up
PTPRR	7.39834	3.45585	1.00078	3.45316	0.000554064	0.00177142	Up
LOC110255392	16.5003	1.5799	0.457854	3.45067	0.000559196	0.00178527	Up
PTPN5	19.7422	1.51767	0.439945	3.44968	0.000561242	0.00179148	Up
AHSG	26.5124	-1.20494	0.351437	-3.42862	0.000606659	0.00192236	Down
ASAH2	14.9703	1.7717	0.51731	3.42483	0.000615181	0.00194695	Up
CRHBP	8.56785	2.49449	0.728626	3.42356	0.00061807	0.00195574	Up
THEM6	22.8052	-1.35068	0.394558	-3.42328	0.000618702	0.0019574	Down
ZNF134	13.1845	-1.8588	0.543653	-3.4191	0.00062829	0.00198386	Down
LOC106510097	4.8271	4.73537	1.38519	3.41856	0.00062953	0.00198707	Up
SLC17A2	10.4346	-1.87279	0.548227	-3.41608	0.000635289	0.00200277	Down
SCP2D1	12.3719	-2.00752	0.588393	-3.41186	0.000645206	0.00202938	Down
AKAP7	45.2458	-1.00395	0.294292	-3.41141	0.00064628	0.0020324	Down
SAA4	3.03832	4.99921	1.46597	3.41016	0.000649238	0.00204063	Up
LOC106506851	16.2768	1.6957	0.49743	3.40892	0.000652208	0.00204888	Up
FGFBP1	16.9971	1.73942	0.510627	3.40645	0.000658143	0.00206607	Up
LOC102163181	13.3155	1.8838	0.553503	3.40341	0.000665514	0.00208774	Up
FBXL13	9.74045	-2.11308	0.621465	-3.40016	0.000673475	0.00211123	Down
LOC100511945	5.92069	3.21581	0.946376	3.39802	0.000678746	0.00212663	Up
GABRB2	5.32223	3.58814	1.05611	3.3975	0.000680057	0.00212999	Up
LOC100513484	4.22071	4.66569	1.3744	3.39472	0.000686981	0.00215017	Up
LOC106510420	10.935	-2.03206	0.600472	-3.38411	0.0007141	0.00222841	Down
DMP1	24.7949	1.35391	0.400192	3.38316	0.000716569	0.00223533	Up
ZNF503	9.17219	-2.2157	0.655211	-3.38166	0.000720483	0.00224715	Down
LOC110255725	2.6601	4.98124	1.47387	3.3797	0.00072564	0.00226245	Up
TOPAZ1	15.5492	1.63923	0.486187	3.37161	0.000747305	0.00232634	Up
LOC110262223	32.8039	-1.05339	0.312579	-3.36999	0.000751711	0.00233761	Down
GIN1	24.6202	-1.32283	0.393005	-3.36595	0.000762811	0.00236883	Down
TRPM8	22.416	1.30826	0.388743	3.36536	0.000764445	0.00237266	Up
STARD7	43.2027	-1.11269	0.331392	-3.35763	0.000786142	0.00243324	Down
LOC100739561	23.7204	1.56207	0.465544	3.35538	0.000792574	0.00245187	Up
LOC106508330	9.57097	2.42105	0.725016	3.33931	0.000839869	0.00258742	Up
CA10	5.40376	4.06304	1.21677	3.3392	0.000840186	0.00258795	Up
VSTM2L	5.18623	4.498	1.34733	3.33845	0.000842473	0.00259455	Up
HSPA1L	31.4607	1.11962	0.335513	3.33702	0.000846807	0.00260745	Up
LOC100157987	6.31756	-2.65005	0.794716	-3.33459	0.000854262	0.00262768	Down
LOC110260616	14.7082	-1.52068	0.456078	-3.33426	0.000855271	0.00263033	Down
TMEM200A	15.757	1.81942	0.545762	3.33371	0.000856946	0.00263503	Up
LOC110255920	19.1512	1.49761	0.449443	3.33214	0.0008618	0.00264905	Up
DACT3	30.252	-1.09622	0.329309	-3.32884	0.000872088	0.00267975	Down
CD59	29.1318	-1.06407	0.320131	-3.32387	0.000887789	0.00272518	Down
CACNA1I	13.42	1.73847	0.523765	3.31917	0.000902853	0.00276761	Up
LOC102164525	21.9948	-1.27296	0.383697	-3.31762	0.000907888	0.00278066	Down
SLC16A9	6.89122	-2.66828	0.805119	-3.31414	0.000919252	0.00281353	Down
SPHKAP	17.0444	-1.54489	0.466521	-3.31152	0.000927921	0.00283715	Down
LOC100523337	21.2679	1.37731	0.416062	3.31035	0.000931794	0.00284753	Up
PLIN4	7.72191	2.70422	0.817208	3.3091	0.000935962	0.0028588	Up
NMB	32.7405	1.06021	0.320437	3.30864	0.000937509	0.00286255	Up
SHH	10.5679	-2.03879	0.61627	-3.30828	0.000938707	0.00286522	Down
LOC102166620	7.06363	2.81075	0.850324	3.3055	0.000948071	0.00289232	Up
LOC110261446	7.20914	2.53315	0.766536	3.30467	0.00095088	0.00290039	Up
LOC110257292	34.2607	1.02353	0.310027	3.30141	0.000961998	0.0029328	Up
LOC102161983	7.74435	2.60267	0.788732	3.29982	0.000967462	0.00294644	Up
BTBD11	11.4661	2.02152	0.612647	3.29965	0.000968053	0.00294774	Up
LOC110257138	10.5646	2.04474	0.620176	3.29703	0.000977133	0.00297235	Up
LOC110260236	22.3662	1.32832	0.403498	3.292	0.00099477	0.00302239	Up
ASIP	27.6143	1.11314	0.338406	3.28937	0.0010041	0.00304764	Up
LOC110255468	22.2157	1.35975	0.413741	3.28647	0.00101453	0.00307771	Up
LOC100515693	4.77915	4.45183	1.35591	3.28327	0.0010261	0.00311125	Up
LOC106506907	21.3465	1.27484	0.38845	3.28187	0.00103122	0.00312411	Up
LOC110255172	5.15381	-2.89102	0.880956	-3.28169	0.00103187	0.00312471	Down
LOC100624086	17.1569	1.48916	0.453781	3.28167	0.00103195	0.00312471	Up
RARB	25.5836	-1.14068	0.347693	-3.2807	0.00103549	0.00313437	Down
SPIC	27.4863	-1.15236	0.351547	-3.27796	0.00104561	0.0031618	Down
TRPV6	22.1349	-1.37767	0.420571	-3.27571	0.00105397	0.00318601	Down
AKR1C1	10.5164	-1.81087	0.553088	-3.2741	0.00105998	0.00320093	Down
LOC102166437	31.1293	1.07037	0.327129	3.27203	0.00106779	0.00322014	Up
C12H17orf98	34.7951	1.0517	0.322109	3.26505	0.00109444	0.0032905	Up
OVOL3	7.95475	2.43407	0.746304	3.2615	0.00110825	0.00332921	Up
AOAH	20.8695	1.38111	0.423514	3.26107	0.00110993	0.00333371	Up
LOX	161.299	1.03117	0.31632	3.25989	0.00111455	0.00334703	Up
GCNT3	9.12016	2.17611	0.6677	3.25912	0.00111759	0.00335447	Up
SLC5A9	4.50016	-3.92743	1.20639	-3.25553	0.00113182	0.0033949	Down
LOC110257799	8.27848	2.20431	0.677801	3.25215	0.00114536	0.00343088	Up
RGSL1	11.1949	2.14822	0.661377	3.2481	0.00116179	0.00347777	Up
MCEMP1	35.5661	1.03497	0.31867	3.24778	0.0011631	0.00348112	Up
TCN1	4.99908	3.8927	1.20236	3.23755	0.00120561	0.00360076	Up
COL23A1	31.5881	-1.13741	0.351336	-3.23738	0.00120631	0.003602	Down
IL17REL	8.76596	-2.07371	0.640678	-3.23674	0.00120903	0.00360951	Down
COL15A1	7.45252	3.25686	1.00705	3.23406	0.00122043	0.00364293	Up
LOC100515171	19.0997	-1.39124	0.430304	-3.23316	0.00122427	0.00365378	Down
FAM78B	16.6489	1.50913	0.467131	3.23064	0.00123511	0.0036843	Up
ATP2C2	10.3477	1.9513	0.604353	3.22875	0.00124335	0.00370699	Up
LOC110262149	17.1224	1.42094	0.440236	3.22768	0.001248	0.003719	Up
LOC100523190	26.1085	1.16671	0.36159	3.22659	0.00125273	0.00373187	Up
TMEM262	6.38194	2.53192	0.785185	3.22461	0.00126145	0.00375469	Up
FAM47E	13.4243	1.7624	0.54731	3.22011	0.00128141	0.00380523	Up
LOC110257136	4.95061	3.38882	1.0539	3.21551	0.00130215	0.00386168	Up
CHST7	4.06586	4.44822	1.38433	3.21327	0.00131232	0.00389055	Up
GLDC	8.68048	2.16049	0.673887	3.206	0.00134592	0.00398011	Up
CHST1	9.44463	-2.03285	0.635181	-3.20042	0.00137226	0.00405143	Down
MAMDC2	18.1545	1.52065	0.475223	3.19987	0.00137491	0.00405791	Up
FAM83E	17.8567	1.39061	0.434623	3.19958	0.0013763	0.00406067	Up
SMIM3	17.8808	1.52585	0.477733	3.19393	0.00140348	0.00413608	Up
LOC100523928	3.95383	-4.35739	1.36462	-3.19311	0.0014075	0.00414656	Down
IQSEC3	10.1613	2.09598	0.657004	3.19021	0.00142168	0.00418351	Up
TLR9	24.4677	1.24454	0.39025	3.18908	0.00142729	0.00419932	Up
LOC102159128	17.1653	-1.45856	0.458248	-3.1829	0.00145809	0.0042836	Down
EML6	22.464	-1.14133	0.359439	-3.17532	0.00149673	0.00438772	Down
SETD9	30.0638	-1.04811	0.330199	-3.17417	0.00150267	0.00440225	Down
LOC102157546	4.57541	-3.35227	1.05686	-3.1719	0.00151447	0.00443317	Down
LBX1	24.816	-1.15635	0.365213	-3.16622	0.00154432	0.00451388	Down
RAB42	11.389	-1.77499	0.560829	-3.16494	0.00155114	0.00453086	Down
TRNAA-UGC_9	7.16415	3.23259	1.02308	3.15967	0.00157947	0.00460757	Up
RAPSN	12.5501	1.7727	0.561483	3.15718	0.00159303	0.00464183	Up
SCN4A	22.2115	-1.23157	0.390374	-3.15483	0.0016059	0.00467553	Down
LOC106506514	5.87627	3.23287	1.02506	3.15383	0.00161142	0.00469081	Up
HDC	7.7924	-2.03197	0.644377	-3.15339	0.00161387	0.00469567	Down
KIAA1644	5.54824	3.10242	0.985799	3.14711	0.00164894	0.00478911	Up
LOC110256380	26.3803	-1.08841	0.346949	-3.13709	0.00170636	0.00493422	Down
CHST2	8.12662	-2.1382	0.682143	-3.13453	0.0017213	0.00497501	Down
LOC100520091	9.24181	2.45026	0.782344	3.13194	0.00173655	0.00501582	Up
CDRT4	1.87414	4.90248	1.56701	3.12856	0.00175665	0.00506652	Up
CITED1	10.3796	-1.7229	0.550799	-3.128	0.00176	0.00507536	Down
LOC100739202	19.0565	1.40508	0.44926	3.12754	0.00176278	0.00508255	Up
STMN4	9.28007	2.30561	0.737239	3.12736	0.00176382	0.00508473	Up
LOC100513741	31.4711	-1.02929	0.329743	-3.12148	0.00179942	0.00517814	Down
CYP2C49	26.5188	-1.11651	0.357939	-3.11928	0.00181291	0.00521192	Down
KIF5A	18.0387	1.4103	0.452631	3.11578	0.00183457	0.00526827	Up
RHCG	8.95638	2.31939	0.744848	3.1139	0.00184629	0.00530022	Up
HCST	12.9364	-1.63402	0.524869	-3.1132	0.00185073	0.00531124	Down
ZBTB8A	30.1361	-1.00475	0.323126	-3.10946	0.00187428	0.00536763	Down
EXD1	21.8842	-1.20308	0.38717	-3.10736	0.00188764	0.00540328	Down
BBOF1	15.0865	-1.3886	0.447126	-3.10561	0.00189885	0.00543275	Down
C10H9orf153	8.08687	2.19997	0.709499	3.10073	0.00193042	0.00551426	Up
SLIT1	18.4721	1.32504	0.427742	3.09776	0.00194991	0.0055646	Up
KCND1	30.5289	1.07258	0.346669	3.09394	0.00197514	0.00562849	Up
BCL7B	30.3906	1.06731	0.345021	3.09347	0.00197831	0.00563662	Up
C4H8orf46	12.9222	1.63533	0.528712	3.09304	0.00198119	0.00564394	Up
C9H11orf87	9.88812	-1.82006	0.58871	-3.09161	0.00199075	0.00566484	Down
LSAMP	16.8559	1.38394	0.448288	3.08717	0.00202071	0.0057446	Up
LOC110257533	5.26804	2.92303	0.946926	3.08686	0.00202283	0.0057497	Up
HMGA2	32.5962	1.16214	0.376626	3.08567	0.00203091	0.00576992	Up
ANXA2R	7.14008	2.37794	0.771326	3.08292	0.00204981	0.0058162	Up
PSORS1C2	24.4792	1.17049	0.379936	3.08075	0.00206478	0.00585125	Up
HPGD	4.15829	-3.32866	1.08062	-3.08031	0.00206782	0.00585893	Down
TMEM72	11.369	-1.68444	0.54716	-3.07851	0.00208037	0.00589076	Down
IL2RA	18.307	1.43369	0.466605	3.07259	0.00212212	0.0059947	Up
SH3TC2	12.6876	-1.55507	0.506275	-3.07159	0.00212925	0.00601199	Down
LOC106504342	21.7977	1.29565	0.421921	3.07084	0.00213459	0.00602563	Up
LOC102160805	25.6371	1.19779	0.390165	3.06996	0.00214089	0.00603724	Up
LOC106508380	27.7572	-1.04133	0.340732	-3.05617	0.00224188	0.00629615	Down
C14H10orf62	27.7563	-1.08063	0.354132	-3.05149	0.00227706	0.00638893	Down
OCA2	4.39992	-2.99676	0.98301	-3.04856	0.00229944	0.00644059	Down
KIAA1614	16.4871	1.37462	0.450941	3.04833	0.00230117	0.00644412	Up
ADGB	21.9265	-1.11037	0.364258	-3.0483	0.00230142	0.00644412	Down
LOC110260235	28.6512	1.00989	0.332641	3.03596	0.00239772	0.0066886	Up
TMEM171	14.6535	-1.39953	0.461125	-3.03504	0.00240508	0.00670807	Down
GJB6	18.5581	-1.25179	0.412508	-3.03458	0.00240873	0.00671616	Down
PDX1	8.21811	-2.03629	0.671468	-3.03259	0.00242463	0.00675627	Down
MYO1F	19.2496	1.29091	0.42612	3.02946	0.00244994	0.00681934	Up
AQP6	5.31871	-2.69062	0.889406	-3.02518	0.00248482	0.00691172	Down
LOC106506223	2.55398	-4.54254	1.50258	-3.02317	0.00250141	0.00695502	Down
LOC106505263	20.7868	1.19211	0.395148	3.01686	0.00255405	0.00709034	Up
GLIS1	24.3596	-1.06344	0.352542	-3.0165	0.00255711	0.00709771	Down
LOC110261339	11.4082	1.79806	0.596475	3.01449	0.00257416	0.00713729	Up
HTR6	3.12421	4.29669	1.42539	3.01439	0.00257501	0.00713854	Up
LOC102159093	12.6535	1.67475	0.555675	3.0139	0.00257915	0.00714892	Up
ALX3	10.5322	-1.70489	0.566055	-3.01188	0.00259639	0.00719225	Down
TMEM232	22.2653	-1.12548	0.374231	-3.00743	0.00263464	0.00729252	Down
ZNF583	8.98579	-1.9322	0.642573	-3.00697	0.00263866	0.00730253	Down
P2RY8	3.5678	4.20157	1.39992	3.00129	0.00268841	0.00742409	Up
SLC22A12	4.25116	-3.25691	1.08814	-2.9931	0.00276161	0.00760624	Down
CD96	2.20958	4.54321	1.51796	2.99296	0.00276284	0.00760846	Up
LOC100157285	10.6043	1.68596	0.563998	2.9893	0.00279621	0.00768967	Up
HSPB9	3.31288	4.27219	1.42957	2.98845	0.00280392	0.00770732	Up
LOC100625971	21.9708	-1.1431	0.38257	-2.98796	0.0028085	0.00771872	Down
LOC100518090	4.49942	3.81262	1.27742	2.98462	0.00283927	0.00779608	Up
LOC110256378	2.542	4.53085	1.52014	2.98054	0.00287739	0.00789349	Up
LOC110255412	6.84017	2.72066	0.912988	2.97996	0.0028829	0.00790494	Up
FST	11.4182	1.78769	0.600713	2.97594	0.0029209	0.00799933	Up
TTC36	9.3146	-1.77367	0.596125	-2.97533	0.0029267	0.00801275	Down
ALOX15	4.59266	3.16344	1.06417	2.97269	0.00295205	0.0080735	Up
LOC110259540	7.48867	3.02203	1.01745	2.97022	0.00297591	0.00813002	Up
SEM1_1	21.9018	-1.08137	0.365368	-2.95968	0.00307955	0.00838751	Down
LOC110256917	8.61357	2.08809	0.705605	2.95929	0.00308353	0.00839578	Up
SECTM1	25.6543	-1.1242	0.380303	-2.95606	0.00311597	0.00847894	Down
DFNB59	5.62278	-2.44149	0.827028	-2.95212	0.00315596	0.00858122	Down
CCDC103	18.6069	-1.18397	0.401179	-2.95122	0.00316525	0.00860255	Down
CACNB2	12.4631	1.54548	0.523874	2.9501	0.00317675	0.0086246	Up
LOC100514807	14.7939	-1.35508	0.459576	-2.94855	0.00319273	0.00866667	Down
CNIH3	8.8014	1.8286	0.620595	2.94653	0.00321362	0.00871808	Up
LOC110261258	7.41235	-2.18808	0.743239	-2.94399	0.00324014	0.00878469	Down
SLN	18.7943	-1.26296	0.429183	-2.94271	0.00325356	0.00881728	Down
FAM110D	11.5135	-1.66245	0.564977	-2.94251	0.00325566	0.0088214	Down
RSPH9	23.7303	1.11608	0.379567	2.94042	0.00327771	0.00887442	Up
FAM78A	22.4282	-1.24069	0.422254	-2.93826	0.00330056	0.00893221	Down
GPR87	23.9107	1.0867	0.37066	2.93181	0.00336998	0.00910215	Up
LOC102159687	13.7238	1.4803	0.505121	2.93058	0.00338333	0.00913546	Up
CDKN1C	14.8505	1.43949	0.491895	2.92643	0.00342879	0.00924627	Up
TP63	10.6856	1.87156	0.640653	2.92134	0.00348529	0.0093725	Up
LOC110259927	14.6	1.47571	0.505572	2.91889	0.00351283	0.0094366	Up
LOC102160718	4.76965	-2.61683	0.896625	-2.91854	0.0035168	0.00944586	Down
LOC106506854	13.9555	1.49244	0.511501	2.91777	0.00352547	0.00946393	Up
LOC106504993	16.5198	1.32549	0.454564	2.91596	0.00354598	0.00951562	Up
HCLS1	13.6807	1.49697	0.513607	2.91461	0.00356128	0.00955526	Up
LOC110255800	17.2403	1.29393	0.444311	2.91221	0.00358877	0.00961891	Up
LOC110255743	11.0498	-1.6172	0.556321	-2.90696	0.00364961	0.00976877	Down
LOC100513188	9.95012	1.7168	0.590982	2.905	0.00367258	0.0098229	Up
CPNE5	8.92183	1.86029	0.641474	2.90002	0.00373143	0.00996535	Up
LOC100518330	2.91078	4.25016	1.47264	2.88609	0.00390067	0.0103847	Up
LOC100513119	15.1062	-1.34788	0.467236	-2.8848	0.0039166	0.0104256	Down
LOC110255966	25.5505	1.08231	0.375538	2.88203	0.00395121	0.0105036	Up
TEX14	16.3776	1.38704	0.481546	2.88038	0.00397198	0.010551	Up
CDX2	24.9586	-1.06324	0.369241	-2.87953	0.00398265	0.0105762	Down
NPM2	7.04589	2.16575	0.75223	2.87911	0.00398797	0.0105874	Up
LOC106506387	17.0278	1.36813	0.475362	2.87809	0.00400096	0.0106169	Up
ZNF599	16.6866	-1.33171	0.463067	-2.87584	0.00402954	0.0106848	Down
CNFN	12.2779	1.63477	0.569143	2.87235	0.00407436	0.010794	Up
PNPLA3	13.3574	-1.46476	0.510149	-2.87124	0.00408869	0.0108272	Down
DAAM2	23.3044	1.31291	0.45772	2.86836	0.00412602	0.0109212	Up
LHFPL3	5.51285	2.55193	0.89155	2.86235	0.00420515	0.0111174	Up
LOC106510222	6.991	3.40142	1.1957	2.84471	0.00444513	0.0117016	Up
LOC110260291	11.3068	1.50666	0.530342	2.84092	0.0044984	0.0118244	Up
LOC102160670	11.7364	1.54659	0.544601	2.83986	0.0045133	0.0118601	Up
LOC100517477	20.21	-1.06512	0.375203	-2.83878	0.00452869	0.0118936	Down
TEX45	1.93554	-4.40455	1.55178	-2.83839	0.00453423	0.0119046	Down
LOC102158536	25.4121	-1.03819	0.365851	-2.83775	0.00454328	0.0119266	Down
LOC106504438	5.41017	2.96009	1.04367	2.83623	0.00456501	0.0119749	Up
FIBCD1	15.6846	1.62363	0.572482	2.83613	0.00456645	0.0119759	Up
AVPR2	12.9066	-1.39709	0.492608	-2.8361	0.00456675	0.0119759	Down
LOC110260110	2.88155	4.37355	1.54264	2.83512	0.00458088	0.0120041	Up
CPA4	27.5057	1.05915	0.373964	2.83222	0.00462266	0.0121012	Up
RSPH4A	16.0011	-1.24984	0.441383	-2.83165	0.00463089	0.0121192	Down
FAM19A3	12.154	1.48431	0.524666	2.82906	0.00466852	0.0122034	Up
GPR84	12.8593	1.97349	0.698272	2.82625	0.00470962	0.0123011	Up
SAMD13	13.8598	-1.4885	0.526873	-2.82516	0.00472569	0.0123347	Down
LOC102165781	19.0834	-1.13048	0.401035	-2.81891	0.00481864	0.012559	Down
LOC100520275	5.77449	2.25926	0.804357	2.80877	0.00497305	0.0129237	Up
LOC110261561	7.47002	2.27667	0.810895	2.8076	0.00499123	0.0129691	Up
LOC110257627	16.5894	1.24173	0.442333	2.80722	0.00499713	0.0129806	Up
NMRK1	17.8256	-1.17632	0.419702	-2.80275	0.00506684	0.0131483	Down
SHISA8	18.5869	-1.19072	0.424899	-2.80235	0.00507318	0.0131629	Down
LOC102159614	24.2345	1.0692	0.38167	2.80138	0.0050885	0.0131949	Up
LOC100737875	21.3062	-1.03987	0.371265	-2.80089	0.00509621	0.0132111	Down
MYH7	7.07747	-2.00758	0.718715	-2.79328	0.00521759	0.0134885	Down
BDKRB1	5.31695	3.80985	1.36883	2.78329	0.00538113	0.0138692	Up
LOC110261039	23.4727	1.02058	0.36685	2.78201	0.00540235	0.0139158	Up
LOC106505250	6.85159	1.97197	0.709359	2.77993	0.00543707	0.0139992	Up
LOC100627608	8.45691	-1.81341	0.652508	-2.77913	0.0054504	0.0140315	Down
RGN	5.22253	-2.41363	0.869078	-2.77723	0.00548248	0.0141019	Down
CFAP99	22.4792	-1.12047	0.403831	-2.7746	0.00552704	0.0142063	Down
LOC110260430	8.6567	-1.83879	0.663594	-2.77095	0.00558922	0.0143475	Down
LOC100155195	14.7122	1.46097	0.528557	2.76408	0.0057083	0.014607	Up
LOC100739603	5.2154	2.49295	0.902006	2.76379	0.00571348	0.0146139	Up
LOC100514834	11.4911	1.52462	0.552014	2.76192	0.0057463	0.0146916	Up
KCNJ1	3.88575	2.78888	1.01231	2.75496	0.00586994	0.014969	Up
LOC110256910	17.2442	-1.20141	0.436218	-2.75416	0.00588434	0.0150015	Down
LOC110256119	12.5041	1.41135	0.512583	2.75342	0.00589764	0.0150333	Up
TMEM253	11.8071	1.74172	0.63265	2.75305	0.0059042	0.0150399	Up
ANOS1	19.5538	1.13614	0.414552	2.74064	0.00613197	0.0155773	Up
LOC110260905	23.4861	-1.03869	0.379112	-2.73979	0.00614775	0.0156151	Down
PLXNA4	20.5095	1.11723	0.407938	2.73872	0.00616785	0.0156587	Up
LOC110261344	22.3952	1.02019	0.372829	2.73634	0.00621273	0.015751	Up
OMP	4.56468	-2.89679	1.05871	-2.73615	0.00621629	0.0157578	Down
XDH	9.27713	1.69588	0.620704	2.73219	0.00629156	0.015935	Up
LOC100524382	8.56233	-1.6807	0.61549	-2.73067	0.00632057	0.0160017	Down
CKMT2	7.00118	-1.83082	0.674022	-2.71626	0.00660232	0.0166536	Down
PAX4	7.2037	-1.92671	0.7094	-2.71598	0.00660804	0.0166657	Down
LOC110261051	8.31022	1.74463	0.643848	2.70969	0.00673468	0.0169563	Up
TSSK6	4.29732	-2.87163	1.06035	-2.7082	0.00676496	0.0170278	Down
LOC106510024	3.00615	3.92077	1.4505	2.70305	0.0068707	0.0172745	Up
C6H1orf216	18.5381	-1.12854	0.417656	-2.70209	0.00689061	0.0173196	Down
MAPK13	6.32482	-2.00459	0.742146	-2.70107	0.00691172	0.0173654	Down
KCTD19	19.4955	1.10718	0.410162	2.69938	0.00694683	0.0174413	Up
UMOD	3.97338	-2.72	1.0081	-2.69814	0.00697273	0.0174964	Down
LOC110261210	6.23841	-2.01743	0.748573	-2.69503	0.0070382	0.0176286	Down
LOC110261081	11.0119	1.61693	0.60022	2.69389	0.00706242	0.0176818	Up
LOC106509912	15.1482	-1.28074	0.476161	-2.68972	0.00715118	0.0178815	Down
LOC102160197	2.08781	4.24996	1.58052	2.68896	0.00716747	0.0179147	Up
LOC100523310	15.763	1.27632	0.47496	2.68721	0.00720509	0.0179863	Up
PTN	9.50845	-1.59816	0.595135	-2.68537	0.00724496	0.0180679	Down
CYP2C42	12.8771	-1.36082	0.506817	-2.68503	0.00725237	0.0180813	Down
PDE10A	24.1252	1.02306	0.381143	2.6842	0.00727044	0.0181213	Up
LOC102166186	6.85964	1.97309	0.736442	2.67921	0.00737951	0.0183624	Up
LOC110260943	17.4462	1.18616	0.44301	2.6775	0.00741731	0.0184462	Up
CCL22	10.6512	1.66036	0.621908	2.66979	0.0075899	0.0188439	Up
LOC102161553	7.51552	1.82754	0.684906	2.66831	0.00762335	0.0189164	Up
LOC110260054	7.24817	2.11876	0.794737	2.66599	0.00767611	0.0190341	Up
OSM	6.93146	2.17161	0.814807	2.66518	0.00769468	0.0190775	Up
GRM8	5.67233	2.80857	1.05484	2.66256	0.00775478	0.0192164	Up
FAM198A	2.59088	-4.01343	1.50736	-2.66255	0.00775499	0.0192164	Down
LOC106505818	4.13744	3.00359	1.12885	2.66075	0.00779667	0.0193143	Up
MBLAC2	19.3455	-1.07604	0.404561	-2.65976	0.00781958	0.019363	Down
SVEP1	9.13841	-1.61589	0.608315	-2.65634	0.00789939	0.0195416	Down
LOC102166393	12.8281	1.46641	0.553144	2.65105	0.00802416	0.0198256	Up
LOC100514051	7.07875	1.85768	0.700988	2.65009	0.00804711	0.0198768	Up
PNLIPRP3	3.92655	3.31708	1.25265	2.64806	0.00809558	0.019991	Up
LYPD3	12.9638	1.42093	0.536663	2.6477	0.00810405	0.0200091	Up
DDN	6.18155	2.21822	0.837832	2.64758	0.00810712	0.0200139	Up
LOC102159627	7.68792	-1.83106	0.691874	-2.64652	0.00813238	0.0200712	Down
TNNT2	7.72727	2.02285	0.764881	2.64466	0.00817732	0.0201594	Up
LOC110259253	7.32984	2.05889	0.778589	2.64438	0.00818402	0.0201731	Up
LOC110261695	6.55654	-1.87258	0.708456	-2.64319	0.008213	0.0202417	Down
LOC110257076	8.588	1.77702	0.67234	2.64304	0.00821664	0.0202479	Up
SLC28A1	7.20791	1.97957	0.749892	2.63981	0.00829529	0.020422	Up
LOC110261275	9.81499	-1.66435	0.630754	-2.63867	0.00832329	0.0204824	Down
LOC110257573	3.43843	3.39145	1.28668	2.6358	0.00839383	0.0206361	Up
LOC102160985	9.35314	-1.64618	0.624667	-2.63529	0.00840645	0.0206615	Down
ELAVL3	10.874	1.64741	0.625309	2.63455	0.00842492	0.0206983	Up
HTRA4	9.00062	1.77484	0.673722	2.63438	0.0084291	0.0207057	Up
RPRML	6.16521	2.25028	0.855079	2.63166	0.00849691	0.0208637	Up
C8G	6.99568	-1.93609	0.736231	-2.62974	0.00854511	0.020959	Down
NOS1	4.13008	2.47988	0.944065	2.62681	0.00861891	0.0211168	Up
PLA2G4E	4.95334	2.4194	0.921287	2.62611	0.00863676	0.0211576	Up
DLX5	12.618	-1.32109	0.503241	-2.62517	0.00866053	0.0212071	Down
LOC102167294	14.0895	1.27557	0.486275	2.62315	0.00871212	0.0213103	Up
PTH	13.9033	1.42008	0.541449	2.62274	0.00872252	0.0213313	Up
LOC102157450	30.3152	1.27876	0.48791	2.6209	0.00876987	0.0214367	Up
KCNA7	5.72557	-2.30277	0.880121	-2.61642	0.00888561	0.0216988	Down
LOC110262125	6.84166	1.99334	0.761968	2.61604	0.00889564	0.0217203	Up
KLK1	14.53	1.2788	0.489006	2.6151	0.00892002	0.0217709	Up
PCDH15	14.8582	-1.19529	0.457099	-2.61495	0.00892396	0.0217775	Down
LOC110260350	8.70197	1.74871	0.669368	2.61247	0.00898901	0.0219213	Up
PKDREJ	4.76463	-2.23039	0.85395	-2.61185	0.00900526	0.0219529	Down
LOC110261106	18.603	1.07261	0.411333	2.60764	0.00911694	0.0221909	Up
FAM166B	18.6478	-1.07351	0.412387	-2.60316	0.00923681	0.0224521	Down
ITGA11	21.7848	-1.02243	0.392851	-2.60259	0.00925223	0.0224773	Down
LOC106506899	2.31515	3.93033	1.51069	2.60168	0.00927687	0.022531	Up
LOC102166701	3.7221	-3.24182	1.24611	-2.60156	0.00927999	0.0225355	Down
FAM124B	3.38561	-2.9184	1.12191	-2.60127	0.00928781	0.0225484	Down
TRIM72	7.20445	1.69205	0.652253	2.59416	0.00948214	0.0229951	Up
LOC110255260	2.91914	3.4213	1.31966	2.59256	0.00952659	0.0230841	Up
CCNO	17.9251	-1.072	0.41361	-2.59181	0.00954714	0.0231227	Down
INSM2	3.26801	3.3842	1.30598	2.59131	0.00956107	0.0231448	Up
RINL	16.3704	1.16137	0.448184	2.59128	0.00956201	0.0231448	Up
WNT5B	11.5778	1.43878	0.555433	2.59039	0.00958683	0.0231986	Up
LOC110260820	5.57433	2.16327	0.835406	2.58949	0.00961186	0.0232529	Up
ASIC5	3.10986	2.96084	1.14359	2.58906	0.00962384	0.0232755	Up
STKLD1	15.0991	-1.24199	0.48074	-2.5835	0.00978039	0.0236254	Down
LOC110255637	15.0198	-1.2546	0.485841	-2.58232	0.00981386	0.0236902	Down
LOC106506374	7.72675	1.73996	0.674717	2.5788	0.00991444	0.0239007	Up
UBD	13.5057	1.3008	0.504604	2.57787	0.00994125	0.0239524	Up
LOC106509652	16.3318	1.1515	0.446958	2.5763	0.00998651	0.0240479	Up
TRIM9	3.29895	2.95522	1.1471	2.57626	0.00998762	0.0240479	Up
LOC106505710	13.9091	-1.18884	0.462627	-2.56977	0.0101768	0.0244505	Down
FITM1	9.55075	1.57294	0.612347	2.56871	0.0102079	0.0245155	Up
LOC106506511	15.0978	1.18691	0.462291	2.56745	0.0102451	0.0245915	Up
LOC110255730	6.82021	2.12517	0.829942	2.56063	0.0104483	0.0250356	Up
CD79A	18.0102	1.177	0.460803	2.55424	0.0106419	0.0254653	Up
LOC106508320	19.2507	1.05918	0.414917	2.55276	0.0106874	0.0255639	Up
LOC110261088	18.9727	-1.04694	0.410146	-2.5526	0.0106923	0.0255722	Down
B3GNT6	9.3055	1.62386	0.636422	2.55155	0.0107245	0.0256458	Up
LOC110255652	10.4364	1.4609	0.573317	2.54815	0.0108297	0.0258592	Up
LOC100624414	3.91399	-2.58568	1.01592	-2.54518	0.0109223	0.0260559	Down
LOC100155087	6.46617	-1.79948	0.707859	-2.54214	0.0110176	0.0262517	Down
LHX2	8.28462	1.59895	0.630419	2.53632	0.0112024	0.0266493	Up
LOC106506219	10.4179	1.96509	0.774961	2.53573	0.0112213	0.0266872	Up
LOC110257189	7.66941	1.87754	0.740535	2.53538	0.0112326	0.026707	Up
PABPC1L	13.6599	1.235	0.487366	2.53403	0.0112758	0.0267882	Up
LOC110262069	2.1089	3.8394	1.51701	2.5309	0.011377	0.0269965	Up
NKX2-8	9.2297	-1.48096	0.585283	-2.53034	0.0113953	0.0270288	Down
LOC106505771	2.57243	3.83675	1.51676	2.52958	0.01142	0.0270769	Up
LOC110261087	2.64339	-3.78969	1.4987	-2.52865	0.0114501	0.0271446	Down
LOC106507993	18.7211	1.0904	0.431257	2.52843	0.0114575	0.0271585	Up
PRR30	16.7598	1.08932	0.431345	2.52541	0.0115565	0.0273822	Up
LOC110260823	2.77264	3.70805	1.46846	2.52512	0.011566	0.0273975	Up
[truncated: 155 more rows]
