# Supplementary material for: TRIM8 inhibits porcine epidemic diarrhoea virus replication by targeting and ubiquitinately degrading the nucleocapsid protein
Source: Vet Res. 2025 Jan 16;56:14. doi: 10.1186/s13567-024-01443-2 (PMC11740423; doi:10.1186/s13567-024-01443-2)
Supplement: Supplementary file 9 — Additional file 9. Differentially expressed genes between PEDV-infected TRIM8 overexpression and wild-type groups. [file 13567_2024_1443_MOESM9_ESM.xlsx]

## Sheet: Additional file 9
Additional file 9. Differentially expressed genes between PEDV-infected TRIM8 overexpression and wild type groups
Gene Name	baseMean	Log2 Fold Change	lfcSE	stat	P value	padj	change
DIO1	241.06	-1.66343	0.175286	-9.48981	2.31455e-21	1.09381e-18	Down
LOC100525692	479.019	-1.06584	0.114821	-9.2826	1.6539e-20	7.12638e-18	Down
GPR143	528.215	-1.17175	0.133709	-8.76349	1.89304e-18	6.16291e-16	Down
LOC100737764	115.891	-1.44856	0.207345	-6.98622	2.82385e-12	4.17873e-10	Down
ACSM2B	312.059	-1.46849	0.224142	-6.55163	5.69132e-11	7.00655e-09	Down
ALDOB	99.4183	-1.49206	0.255217	-5.84623	5.02848e-09	4.04765e-07	Down
LOC110255769	75.1751	-1.09809	0.231565	-4.74203	2.11586e-06	7.69166e-05	Down
LOC110258505	53.6979	-1.18959	0.26834	-4.43316	9.28615e-06	0.000266749	Down
CPB2	74.2767	-1.03098	0.250707	-4.1123	3.91738e-05	0.000854402	Down
LOC110259514	51.3508	-1.21811	0.29652	-4.10802	3.99062e-05	0.000864832	Down
LOC110255204	41.1135	-1.34537	0.347884	-3.86729	0.000110053	0.00200283	Down
CLDN10	17.0708	-2.10803	0.553015	-3.81189	0.000137906	0.00238084	Down
LOC102158973	36.618	-1.12297	0.297045	-3.78045	0.000156544	0.00263302	Down
LOC110257936	65.4817	-1.04757	0.278263	-3.76469	0.000166754	0.00275417	Down
TMEM210	26.1567	-1.24904	0.337234	-3.70377	0.000212416	0.00331053	Down
BANK1	24.7341	-1.3828	0.378798	-3.65049	0.00026174	0.00388894	Down
SCN11A	30.5695	-1.13029	0.323466	-3.49431	0.000475285	0.0060442	Down
PLPPR5	15.2073	-1.57838	0.472015	-3.34392	0.000826046	0.00939125	Down
MT1D	11.4852	-2.11453	0.65439	-3.2313	0.00123228	0.0126687	Down
LOC100526184	12.5888	-2.01318	0.627413	-3.2087	0.00133338	0.013509	Down
MEGF10	31.927	-1.10306	0.368978	-2.98951	0.00279425	0.0234187	Down
DUOXA1	25.4682	-1.20929	0.408487	-2.96041	0.00307234	0.0251873	Down
TMEM252	18.3111	-1.71423	0.618349	-2.77227	0.00556664	0.0392451	Down
FOXC2	17.9831	-1.31418	0.476569	-2.7576	0.00582277	0.0406208	Down
AMN	38.2452	-1.27346	0.4618	-2.75761	0.00582258	0.0406208	Down
PLAC1	20.1181	-1.2284	0.457554	-2.68471	0.00725933	0.0474561	Down
CFAP77	17.7955	-1.1232	0.420982	-2.66805	0.00762923	0.0490212	Down
HSPA6	5705.28	4.23499	0.087743	48.2659	0	0	Up
TRIM8	6279.84	2.86616	0.0748543	38.2899	0	0	Up
MX1	2185.97	1.72149	0.0816397	21.0864	1.06068e-98	5.17965e-95	Up
ISG15	1459.21	1.80654	0.110472	16.3529	4.14653e-60	1.51867e-56	Up
ISG12(A)	780.135	1.32014	0.0811423	16.2694	1.62707e-59	4.76732e-56	Up
RN18S	2044.01	1.70072	0.108835	15.6266	4.79878e-55	1.1717e-51	Up
RERE	3502.7	1.0577	0.0683843	15.467	5.7922e-54	1.21223e-50	Up
CXCL2	969.236	1.34786	0.0933662	14.4362	3.06119e-47	5.60581e-44	Up
NLRC5	658.602	1.31275	0.0998346	13.1492	1.71972e-39	2.67517e-36	Up
OAS1	1206.03	1.36097	0.103538	13.1447	1.82606e-39	2.67517e-36	Up
COL27A1	560.037	1.33532	0.103154	12.945	2.50815e-38	3.06204e-35	Up
OAS2	1879.16	1.00562	0.0783901	12.8283	1.13766e-37	1.28205e-34	Up
IFIT3	417.391	1.49556	0.132378	11.2976	1.34857e-29	1.23479e-26	Up
COL1A1	252.198	1.72808	0.157102	10.9997	3.83255e-28	3.30275e-25	Up
IFIT1	182.326	1.6468	0.1502	10.9641	5.68906e-28	4.63026e-25	Up
C17H8orf4	617.924	1.0454	0.10128	10.3218	5.61321e-25	4.11168e-22	Up
IFI6	145.505	1.72943	0.169572	10.1988	2.0074e-24	1.4004e-21	Up
BST2	364.375	1.03266	0.103503	9.97717	1.91855e-23	1.17111e-20	Up
CCL20	245.877	1.23061	0.12763	9.64198	5.31547e-22	2.78113e-19	Up
LOC102158401	3019.37	1.04462	0.108498	9.62804	6.08816e-22	3.07557e-19	Up
MX2	117.076	1.70528	0.179167	9.51786	1.7679e-21	8.63325e-19	Up
CXCL8	318.776	1.11299	0.118714	9.37536	6.89424e-21	3.06063e-18	Up
RN5-8S	250.64	1.07751	0.120701	8.9271	4.37314e-19	1.68596e-16	Up
RSAD2	126.229	1.37965	0.166908	8.26592	1.3862e-16	3.90534e-14	Up
FILIP1L	215.675	1.06687	0.130817	8.15541	3.47996e-16	9.10383e-14	Up
CCL5	288.452	1.04342	0.128343	8.12994	4.29496e-16	1.0966e-13	Up
PTGS2	219.674	1.00987	0.124653	8.10139	5.43333e-16	1.30521e-13	Up
FOSB	220.959	1.0574	0.133217	7.93745	2.06387e-15	4.79931e-13	Up
LOC110257572	186.435	1.10026	0.139255	7.90103	2.76607e-15	6.33171e-13	Up
DHX58	207.736	1.14486	0.145167	7.88653	3.10704e-15	6.89669e-13	Up
DDX60	126.234	1.40315	0.179652	7.81039	5.70112e-15	1.22826e-12	Up
USP18	88.1563	1.57668	0.203628	7.74295	9.71334e-15	2.06232e-12	Up
RTP4	72.6876	1.73537	0.231241	7.50461	6.1614e-14	1.12831e-11	Up
ZBP1	91.6582	1.46719	0.197305	7.43615	1.03666e-13	1.85208e-11	Up
TARBP2	283.003	1.04861	0.142231	7.37259	1.67344e-13	2.91856e-11	Up
EPSTI1	271.316	1.00384	0.139592	7.19124	6.42037e-13	1.06885e-10	Up
MOCS1	183.278	1.1361	0.160658	7.07154	1.53223e-12	2.41368e-10	Up
LOC102158335	5935.21	1.20696	0.171224	7.04899	1.80224e-12	2.805e-10	Up
CMPK2	66.5377	1.53985	0.223886	6.87786	6.07601e-12	8.55899e-10	Up
LOC102157450	30.3152	2.48243	0.363832	6.82301	8.91547e-12	1.20937e-09	Up
IFI44	170.939	1.16764	0.178377	6.54591	5.9135e-11	7.16673e-09	Up
KPNA7	83.5128	1.28737	0.198042	6.5005	8.00558e-11	9.41764e-09	Up
TIMM22	173.552	1.07622	0.169415	6.35256	2.11759e-10	2.24802e-08	Up
HERC6	208.421	1.01019	0.160251	6.30378	2.90469e-10	2.95512e-08	Up
COL7A1	102.855	1.15039	0.183237	6.27815	3.42631e-10	3.36882e-08	Up
LOC100626247	113.076	1.03696	0.181717	5.70648	1.15333e-08	8.29922e-07	Up
S100A9	45.9821	1.56031	0.274547	5.68323	1.32175e-08	9.3544e-07	Up
LOC110260308	12.9514	3.20006	0.590139	5.42255	5.87543e-08	3.6166e-06	Up
LOC106506398	40.0713	1.63677	0.313444	5.22187	1.77121e-07	9.13671e-06	Up
COL5A2	34.5889	1.74149	0.33455	5.20547	1.93509e-07	9.87774e-06	Up
LYPD5	80.9904	1.00067	0.192453	5.19958	1.99737e-07	1.01251e-05	Up
LOC110259924	61.2081	1.17275	0.231252	5.07129	3.95122e-07	1.84799e-05	Up
LOC110261387	25.7733	2.02948	0.400589	5.06625	4.05738e-07	1.887e-05	Up
LOC102163309	17.0319	2.34053	0.474171	4.93604	7.97268e-07	3.33714e-05	Up
LOC574051	35.0209	1.58144	0.321191	4.92366	8.49392e-07	3.51514e-05	Up
XIRP1	50.7041	1.21672	0.247582	4.91441	8.90485e-07	3.62378e-05	Up
GIMAP1	37.0859	1.48429	0.303812	4.88556	1.03137e-06	4.151e-05	Up
S100A8	34.6339	1.53708	0.316162	4.86169	1.16385e-06	4.57593e-05	Up
EGR2	67.9695	1.09753	0.235004	4.67028	3.00788e-06	0.000103198	Up
LOC106504562	508.669	1.68222	0.369875	4.54808	5.41363e-06	0.000172659	Up
LOC102160506	50.6099	1.17848	0.266754	4.41787	9.96763e-06	0.000284097	Up
SRPK3	60.7013	1.05031	0.251052	4.18362	2.86904e-05	0.000665055	Up
NR1I3	15.6307	1.96258	0.473871	4.14159	3.44901e-05	0.000773783	Up
LOC106510078	10.8577	2.45545	0.602242	4.07719	4.55838e-05	0.000970644	Up
IFIT2	36.674	1.19336	0.293109	4.07138	4.67349e-05	0.000992269	Up
TNFRSF4	34.0112	1.2686	0.315401	4.02218	5.76629e-05	0.00118149	Up
DPF1	31.8482	1.8005	0.455443	3.95328	7.70859e-05	0.00149975	Up
LOC102165122	34.4796	1.19401	0.303793	3.93034	8.48253e-05	0.0016202	Up
FOXF1	54.3088	1.01034	0.259606	3.89181	9.94982e-05	0.00184559	Up
LOC110259816	44.4249	1.01668	0.262346	3.87533	0.000106482	0.00195585	Up
WNK4	13.2223	2.00155	0.516719	3.87357	0.000107253	0.00196174	Up
SHISA3	46.8833	1.02671	0.26516	3.87203	0.000107935	0.00196917	Up
LOC110260611	29.5731	1.33231	0.344224	3.87048	0.000108619	0.0019792	Up
LOC110260612	38.0383	1.18743	0.309875	3.83196	0.000127125	0.00226097	Up
MMP23B	31.5977	1.20989	0.3189	3.79396	0.000148264	0.0025198	Up
SRPX2	29.7006	1.20247	0.318582	3.77444	0.000160366	0.00267886	Up
CXCL10	31.6586	1.16682	0.319137	3.65617	0.000256015	0.00383108	Up
LOC110261673	12.799	1.91261	0.524602	3.64582	0.000266536	0.00394872	Up
LOC110260268	38.9951	1.00616	0.276158	3.6434	0.00026906	0.00397351	Up
LOC106504680	11.693	1.88693	0.518655	3.63813	0.000274624	0.00402683	Up
LOC110261264	10.0781	2.19334	0.603632	3.63356	0.000279533	0.00406266	Up
LOC110259059	12.4466	1.95759	0.53881	3.63317	0.000279961	0.00406485	Up
LOC100157763	44.7333	1.01488	0.281406	3.60644	0.000310424	0.00440242	Up
LOC110260038	30.3418	1.16233	0.326204	3.56319	0.000366381	0.00497877	Up
ZBED2	33.2837	1.06419	0.300532	3.54103	0.000398575	0.00530742	Up
PYGM	16.4167	1.63741	0.464246	3.52703	0.000420256	0.0055168	Up
DRD1	18.3169	1.5018	0.42619	3.52378	0.000425433	0.00556979	Up
LOC110260629	20.8371	1.46324	0.416338	3.51454	0.000440512	0.00572119	Up
LOC110260642	11.7621	1.80384	0.514237	3.50781	0.000451817	0.00581645	Up
LOC106507157	35.0174	1.06575	0.304155	3.50396	0.000458399	0.005896	Up
LOC110261250	11.4003	1.8801	0.540131	3.48082	0.000499887	0.00631287	Up
LOC110255906	11.618	1.97137	0.568479	3.46779	0.000524751	0.00653186	Up
LOC102162556	27.493	1.16781	0.338171	3.45333	0.00055372	0.00682253	Up
LOC110256217	14.6845	1.60508	0.469947	3.41546	0.000636749	0.00763369	Up
LOC100736929	16.0685	1.58603	0.468727	3.3837	0.000715157	0.00839507	Up
SMIM2	37.4556	1.02145	0.303626	3.36418	0.000767725	0.00888402	Up
LOC100514009	24.2592	1.48596	0.442034	3.36165	0.000774787	0.00894454	Up
LOC110261101	19.7612	1.31068	0.401034	3.26826	0.00108212	0.0114795	Up
GIN1	24.6202	1.29335	0.398065	3.24909	0.00115774	0.0121235	Up
LOC110260188	12.0726	1.72124	0.530974	3.24166	0.00118835	0.0123585	Up
AWN	27.9933	1.07966	0.335491	3.21814	0.00129025	0.0131448	Up
LOC106506219	10.4179	1.68438	0.535764	3.14389	0.00166716	0.0158561	Up
LTF	16.777	1.32659	0.428698	3.09446	0.00197169	0.0180759	Up
ZNF527	22.2782	1.27618	0.41389	3.08339	0.00204659	0.0185421	Up
LOC102159128	17.1653	1.41419	0.464755	3.04286	0.00234339	0.0204106	Up
ADORA2A	11.1914	1.80163	0.592566	3.04038	0.00236276	0.0204941	Up
RASGRP2	24.1057	1.15088	0.386163	2.98028	0.00287982	0.0239712	Up
LOC100623639	27.7066	1.02014	0.343113	2.97318	0.00294733	0.0243946	Up
GPR84	12.8593	1.5039	0.506572	2.96877	0.0029899	0.0246495	Up
LOC110259893	27.7007	1.05207	0.356815	2.94849	0.00319327	0.025889	Up
LOC102162612	17.6859	1.25383	0.425384	2.94752	0.00320331	0.0259417	Up
CHRNA3	22.6013	1.208	0.410976	2.93934	0.00328912	0.0264321	Up
LOC100626276	12.1256	1.56256	0.535997	2.91524	0.00355417	0.0280996	Up
LOC102164427	18.0393	1.23256	0.427799	2.88115	0.00396223	0.0305831	Up
AGER	15.7629	1.24284	0.442949	2.80582	0.00501891	0.0363097	Up
PODNL1	13.3843	1.54195	0.551856	2.79411	0.00520426	0.0373372	Up
LOC110260017	17.3364	1.26197	0.452378	2.78964	0.00527665	0.037672	Up
LOC110260087	14.112	1.27219	0.458418	2.77518	0.00551706	0.0389518	Up
SPATA33	23.4896	1.0776	0.38933	2.76784	0.00564296	0.0396496	Up
LOC106509954	10.7912	1.55562	0.562408	2.766	0.00567489	0.0397975	Up
DAAM2	23.3044	1.06596	0.387143	2.7534	0.00589789	0.0410276	Up
UPTI	18.2235	1.17417	0.427747	2.74501	0.0060509	0.0417746	Up
GRID2IP	29.3507	1.00089	0.367312	2.72489	0.00643221	0.0436663	Up
PRMT6	35.5711	1.00772	0.372652	2.70417	0.00684744	0.045474	Up
LOC106505309	10.0711	1.5965	0.592457	2.69471	0.00704508	0.0464912	Up
ZNF658	30.7224	1.23755	0.460996	2.68452	0.0072635	0.0474622	Up
