# Supplementary material for: TRIM8 inhibits porcine epidemic diarrhoea virus replication by targeting and ubiquitinately degrading the nucleocapsid protein
Source: Vet Res. 2025 Jan 16;56:14. doi: 10.1186/s13567-024-01443-2 (PMC11740423; doi:10.1186/s13567-024-01443-2)
Supplement: Supplementary file 11 — Additional file 11. GO annotation for differentially expressed genes between PEDV-infected and uninfected control groups. [file 13567_2024_1443_MOESM11_ESM.xlsx]

## Sheet: Additional file 11
Additional file 11. GO annotation for differentially expressed genes between PEDV-infected and uninfected control groups
ID	Description	GeneRatio	BgRatio	pvalue	p.adjust	geneID	Count
GO:0006396	RNA processing	332/5211	345/6334	5.08904e-16	1.59389e-12	RBM25/PABPC4/SLC38A2/ELP6/TARBP2/SBDS/GPKOW/HNRNPA1/HNRNPM/AGO2/RBFOX2/ELAC1/UTP11/GEMIN6/DDX20/TRA2B/SSB/SF3A3/CIRBP/ISG20/BMP4/TAF15/THOC7/PRPF19/SCAF11/PRPF4/RBM6/CWF19L1/CDC40/PUS3/SPOUT1/NPM3/RBM38/ZBTB8OS/U2AF2/ZRANB2/NOP10/RBM5/RBMX/SNRPD3/EXOSC10/LARP6/SF3B4/DICER1/DKC1/WTAP/PUS1/RBM41/PSIP1/DDX49/BUD31/DDX39B/WT1/SCNM1/HSD17B10/LSM3/GEMIN5/TP53RK/NOB1/REXO4/ESF1/RBFA/PCF11/HNRNPF/RBM3/SO…	332
GO:0070727	cellular macromolecule localization	424/5211	457/6334	1.59643e-11	2.16725e-08	NFKBIA/EPHA2/KIF20B/SOX9/SNAPIN/ARL4C/CALR/MX1/TIMM22/SRP68/TNPO3/RAB3D/LIF/FOXJ1/HSPB1/GJA1/SYS1/TRPV4/TERF2/NPHP1/MADCAM1/TBC1D9B/PPARG/ZFYVE27/TPBG/TMSB4X/SMAD7/MON1B/SEC23B/SLC5A3/TSPAN33/SNX2/IKBKB/PEX26/AP1B1/SSB/SRPRA/HAP1/PEX13/TINF2/KPNA7/VCL/TSPAN5/SEM1/KPNA2/VIPAS39/BMP4/DVL1/TGFB1/PLK3/ZC3H11A/PRPF19/ARL5B/NUTF2/DERL3/AP4B1/PEX14/TRIM8/AMOT/SMO/OTUD7B/TIMM21/GOPC/TMED9/SEC61A1/CRACR2B…	424
GO:0034613	cellular protein localization	422/5211	455/6334	2.07591e-11	2.16725e-08	NFKBIA/EPHA2/KIF20B/SOX9/SNAPIN/ARL4C/CALR/MX1/TIMM22/SRP68/TNPO3/RAB3D/LIF/FOXJ1/HSPB1/GJA1/SYS1/TRPV4/TERF2/NPHP1/MADCAM1/TBC1D9B/PPARG/ZFYVE27/TPBG/TMSB4X/SMAD7/MON1B/SEC23B/SLC5A3/TSPAN33/SNX2/IKBKB/PEX26/AP1B1/SSB/SRPRA/HAP1/PEX13/TINF2/KPNA7/VCL/TSPAN5/SEM1/KPNA2/VIPAS39/BMP4/DVL1/TGFB1/PLK3/ZC3H11A/PRPF19/ARL5B/NUTF2/DERL3/AP4B1/PEX14/TRIM8/AMOT/SMO/OTUD7B/TIMM21/GOPC/TMED9/SEC61A1/CRACR2B…	422
GO:0046907	intracellular transport	367/5211	394/6334	9.38848e-11	7.35118e-08	NFKBIA/KIF20B/NPC1/SNAPIN/RGS14/ARL4C/CALR/MX1/TIMM22/SRP68/TNPO3/RAB3D/AP5B1/MAP1B/CREB3L2/ERGIC1/HSPB1/HNRNPA1/SYS1/TRPV4/TERF2/TBC1D9B/PPARG/NDEL1/PHAX/MON1B/SEC23B/SNX2/PEX26/AP1B1/SSB/SRPRA/HAP1/PEX13/KPNA7/SEM1/KPNA2/WDR91/VIPAS39/PLEKHJ1/BMP4/TGFB1/F8A1/PLK3/ZC3H11A/ARL5B/NUTF2/DERL3/AP4B1/PEX14/TRIM27/SMO/TIMM21/TMED9/SEC61A1/TEX261/RAB22A/AP3S2/BCS1L/SAR1B/ATP2A2/RINT1/LEPROT/TGFBRAP1/CO…	367
GO:0000278	mitotic cell cycle	209/5211	217/6334	1.45357e-10	9.10517e-08	GEM/NABP1/HSP70.2/KIF20B/ID2/BTG1/CDKN2C/EREG/PLK2/RGS14/ANAPC5/BIRC5/IL1A/POLDIP2/RGCC/IQGAP3/REC8/SPRY2/CCNB3/SBDS/MCM3/GJA1/DUSP3/CETN2/ENSA/SOX4/CDK1/NDEL1/INHBA/RAD51/MIIP/ABRAXAS2/CDKN2D/PPP1R10/NUF2/BMP4/FOXM1/TGFB1/LOC100155138/KIF18B/PLK3/PKD2/TACC3/CDK2AP2/THAP1/PIM2/KIF11/TUBA1B/KLF11/CCNI/KIF20A/ARL3/ABL1/RINT1/AURKB/NCAPG/SGO1/RCC1/GEN1/CCNB2/HYAL1/BRCA1/CCDC8/BID/NSFL1C/GADD45GIP1/C…	209
GO:0006886	intracellular protein transport	261/5211	275/6334	1.77605e-10	9.27099e-08	NFKBIA/KIF20B/SNAPIN/ARL4C/CALR/TIMM22/SRP68/TNPO3/RAB3D/HSPB1/TRPV4/TBC1D9B/MON1B/SEC23B/SNX2/PEX26/AP1B1/SSB/SRPRA/HAP1/PEX13/KPNA7/SEM1/KPNA2/VIPAS39/BMP4/TGFB1/PLK3/ZC3H11A/ARL5B/NUTF2/DERL3/AP4B1/PEX14/SMO/TIMM21/TMED9/SEC61A1/RAB22A/AP3S2/BCS1L/SAR1B/TGFBRAP1/COPG2/ARF6/OAZ3/SNX10/HSPB11/BID/IPO8/EDEM2/INPP5K/SYTL1/DDX39B/AP2M1/ZFAND1/AP1S2/SRP19/VPS26B/STX10/RAB5A/ENY2/USO1/AP2S1/GGA2/PKIG…	261
GO:0008380	RNA splicing	147/5211	150/6334	8.64673e-10	3.86879e-07	RBM25/PABPC4/SLC38A2/GPKOW/HNRNPA1/HNRNPM/RBFOX2/GEMIN6/DDX20/TRA2B/SF3A3/CIRBP/TAF15/PRPF19/SCAF11/PRPF4/RBM6/CWF19L1/CDC40/RBM38/U2AF2/ZRANB2/RBM5/RBMX/SNRPD3/SF3B4/WTAP/RBM41/PSIP1/BUD31/DDX39B/WT1/SCNM1/LSM3/GEMIN5/HNRNPF/RBM3/SON/SNRNP27/SF1/METTL14/SRSF11/PRPF39/RBM12/SF3B2/NOVA2/DHX16/WDR83/DCPS/ZBTB7A/RBM17/SNRPA/SRSF10/SNRPD1/LSM5/LUC7L/SF3B1/LOC102162486/SRSF2/RBM4B/DYRK1A/RBM42/SNRPF/E…	147
GO:0006511	ubiquitin-dependent protein catabolic process	177/5211	183/6334	1.18849e-09	4.65293e-07	CLU/HSP70.2/ANAPC5/ZFAND2A/USP7/PSMD8/SMAD7/SIAH2/RNF144B/DVL1/N4BP1/KCTD10/PLK3/DERL3/CCNF/OTUD7B/UBE2L6/RNF125/SPOP/DNAJB9/NFE2L2/PSMD3/DNAJB12/PCBP2/USP4/YOD1/FBXL20/EDEM2/NSFL1C/PSMA6/PSMA1/PSMB3/SOCS5/RNF128/SIAH1/USP2/UBE2L3/UBXN2A/PPP1R11/DDRGK1/SPOPL/PDCL3/RNF122/FBXO6/PTK2B/GBA/BAP1/TOPORS/USP5/AGTPBP1/PSEN1/RNF4/RNF114/MIB1/UBQLN4/KCTD5/USP18/FBXL4/RNF5/PSMA3/TNFAIP3/UBE3A/C1H18orf25/CU…	177
GO:0015031	protein transport	414/5211	451/6334	1.89683e-09	6.60098e-07	NFKBIA/KIF20B/SNAPIN/BIRC5/IL1A/ARL4C/CALR/MX1/TIMM22/SRP68/TNPO3/RAB3D/AP5B1/HNF4A/NUP93/HSPB1/SYS1/TRPV4/SOX4/TBC1D9B/PPARG/TLR4/RSAD2/MCU/PHAX/MON1B/SEC23B/SNX2/NR1H2/TVP23B/PEX26/AP1B1/SSB/SRPRA/HAP1/PEX13/NUP85/KPNA7/LIN7B/SEM1/KPNA2/GDI1/VIPAS39/BMP4/RHBDD3/TGFB1/PLK3/ZC3H11A/ARL5B/HNF1B/NUTF2/DERL3/AP4B1/PEX14/SMO/ARRDC2/TIMM21/GOPC/TMED9/APBB3/INHBB/SEC61A1/RAB22A/ARL3/AP3S2/BCS1L/SAR1B/T…	414
GO:0043632	modification-dependent macromolecule catabolic process	182/5211	189/6334	2.58189e-09	7.19319e-07	CLU/ISG15/HSP70.2/ANAPC5/ZFAND2A/USP7/PSMD8/SMAD7/SIAH2/RNF144B/DVL1/N4BP1/KCTD10/PLK3/DERL3/CCNF/OTUD7B/UBE2L6/RNF125/SPOP/DNAJB9/NFE2L2/PSMD3/DNAJB12/PCBP2/USP4/YOD1/FBXL20/EDEM2/NSFL1C/PSMA6/PSMA1/PSMB3/SOCS5/RNF128/SIAH1/USP2/UBE2L3/UBXN2A/PPP1R11/DDRGK1/SPOPL/PDCL3/RNF122/FBXO6/PTK2B/GBA/BAP1/TOPORS/USP5/AGTPBP1/PSEN1/RNF4/RNF114/MIB1/UBB/UBQLN4/KCTD5/USP18/FBXL4/RNF5/PSMA3/TNFAIP3/UBE3A/C1H…	182
GO:0006397	mRNA processing	162/5211	167/6334	2.75601e-09	7.19319e-07	RBM25/PABPC4/GPKOW/HNRNPA1/HNRNPM/RBFOX2/GEMIN6/DDX20/TRA2B/SF3A3/CIRBP/THOC7/PRPF19/SCAF11/PRPF4/RBM6/CWF19L1/CDC40/U2AF2/ZRANB2/RBM5/RBMX/SNRPD3/SF3B4/WTAP/RBM41/PSIP1/BUD31/DDX39B/SCNM1/LSM3/GEMIN5/PCF11/RBM3/SON/SNRNP27/ZC3H14/SF1/METTL14/PRPF39/SLBP/SF3B2/NOVA2/DHX16/WDR83/DCPS/HNRNPA2B1/ZBTB7A/RBM17/SNRPA/SNRPD1/LSM5/LUC7L/SF3B1/CMTR1/LOC102162486/XRN2/SRSF2/RBM4B/RNF20/APOBEC1/DYRK1A/PAPOL…	162
GO:1903047	mitotic cell cycle process	162/5211	167/6334	2.75601e-09	7.19319e-07	NABP1/HSP70.2/KIF20B/ID2/CDKN2C/EREG/PLK2/ANAPC5/BIRC5/IL1A/RGCC/IQGAP3/REC8/SPRY2/CCNB3/SBDS/MCM3/GJA1/ENSA/SOX4/CDK1/NDEL1/INHBA/RAD51/MIIP/ABRAXAS2/CDKN2D/PPP1R10/NUF2/BMP4/FOXM1/PLK3/PKD2/TACC3/CDK2AP2/PIM2/KIF11/KLF11/CCNI/KIF20A/ARL3/RINT1/AURKB/NCAPG/SGO1/RCC1/GEN1/CCNB2/HYAL1/BRCA1/CCDC8/BID/NSFL1C/CCND2/WDR62/RAD21/BCL2L1/CHMP5/SPHK1/CDC6/SON/RFWD3/SPAST/MITD1/ATM/TGFA/SNX9/RHOB/UNC119/C…	162
GO:0045184	establishment of protein localization	430/5211	470/6334	3.12199e-09	7.5216e-07	NFKBIA/KIF20B/SNAPIN/BIRC5/IL1A/ARL4C/CALR/MX1/TIMM22/SRP68/TNPO3/RAB3D/AP5B1/HNF4A/NUP93/HSPB1/SYS1/TRPV4/SOX4/TBC1D9B/PPARG/TLR4/RSAD2/MCU/PHAX/MON1B/SEC23B/SNX2/NR1H2/TVP23B/PEX26/AP1B1/SSB/SRPRA/HAP1/PEX13/NUP85/KPNA7/LIN7B/SEM1/KPNA2/GDI1/VIPAS39/BMP4/RHBDD3/TGFB1/PLK3/ZC3H11A/ARL5B/HNF1B/NUTF2/DERL3/AP4B1/PEX14/SMO/ARRDC2/TIMM21/GOPC/TMED9/APBB3/INHBB/SEC61A1/RAB22A/ARL3/AP3S2/ABL1/BCS1L/SA…	430
GO:0019941	modification-dependent protein catabolic process	180/5211	187/6334	3.58152e-09	8.01237e-07	CLU/ISG15/HSP70.2/ANAPC5/ZFAND2A/USP7/PSMD8/SMAD7/SIAH2/RNF144B/DVL1/N4BP1/KCTD10/PLK3/DERL3/CCNF/OTUD7B/UBE2L6/RNF125/SPOP/DNAJB9/NFE2L2/PSMD3/DNAJB12/PCBP2/USP4/YOD1/FBXL20/EDEM2/NSFL1C/PSMA6/PSMA1/PSMB3/SOCS5/RNF128/SIAH1/USP2/UBE2L3/UBXN2A/PPP1R11/DDRGK1/SPOPL/PDCL3/RNF122/FBXO6/PTK2B/GBA/BAP1/TOPORS/USP5/AGTPBP1/PSEN1/RNF4/RNF114/MIB1/UBB/UBQLN4/KCTD5/USP18/FBXL4/RNF5/PSMA3/TNFAIP3/UBE3A/C1H…	180
GO:0044257	cellular protein catabolic process	215/5211	226/6334	4.05339e-09	8.46348e-07	CLU/ISG15/HSP70.2/CTSK/ANAPC5/CTSC/ZFAND2A/USP7/PSMD8/SMAD7/SIAH2/RNF144B/FURIN/DVL1/N4BP1/KCTD10/PLK3/PRPF19/DERL3/CCNF/OTUD7B/UBE2L6/RNF125/SPOP/DNAJB9/NFE2L2/PSMD3/DNAJB12/PCBP2/USP4/YOD1/FBXL20/EDEM2/NSFL1C/PSMA6/PSMA1/PSMB3/SOCS5/RNF128/SIAH1/USP2/UBE2L3/UBXN2A/PPP1R11/DDRGK1/CTSB/RHBDF1/SPOPL/PDCL3/RNF122/FBXO6/PTK2B/RGP1/GBA/BAP1/TOPORS/USP5/AGTPBP1/CHMP4C/VHL/PSEN1/RNF4/RNF114/MIB1/PSMB4/…	215
GO:0010498	proteasomal protein catabolic process	122/5211	124/6334	9.49035e-09	1.85774e-06	CLU/HSP70.2/ANAPC5/ZFAND2A/PSMD8/SMAD7/SIAH2/DVL1/N4BP1/KCTD10/PLK3/PRPF19/DERL3/CCNF/SPOP/DNAJB9/NFE2L2/DNAJB12/PCBP2/YOD1/FBXL20/EDEM2/NSFL1C/PSMA1/PSMB3/SOCS5/SIAH1/UBXN2A/DDRGK1/RHBDF1/SPOPL/RNF122/FBXO6/GBA/TOPORS/VHL/PSEN1/RNF4/UBB/UBQLN4/KCTD5/FBXL4/RNF5/PSMA3/PITHD1/HECW2/PSMD14/UBE2C/UBE2B/HSP90B1/ARAF/RNF41/RNF14/RAD23B/PSMB9/PSMD4/RACK1/FZR1/PSMB7/STUB1/RNFT2/USP44/TRIM9/FBXL5/WWP1/CUL…	122
GO:0043161	proteasome-mediated ubiquitin-dependent protein catabolic process	108/5211	109/6334	1.17793e-08	2.17015e-06	CLU/HSP70.2/ANAPC5/ZFAND2A/PSMD8/SMAD7/SIAH2/DVL1/N4BP1/KCTD10/PLK3/DERL3/CCNF/SPOP/DNAJB9/NFE2L2/DNAJB12/PCBP2/YOD1/FBXL20/EDEM2/NSFL1C/PSMA1/PSMB3/SOCS5/SIAH1/UBXN2A/DDRGK1/SPOPL/RNF122/FBXO6/GBA/TOPORS/PSEN1/RNF4/UBQLN4/KCTD5/FBXL4/RNF5/PSMA3/HECW2/UBE2C/UBE2B/HSP90B1/ARAF/RNF14/RAD23B/PSMB9/PSMD4/RACK1/FZR1/PSMB7/STUB1/USP44/TRIM9/FBXL5/WWP1/CUL5/BCAP31/UBE2J2/DDIT3/FBXL12/SGTB/ANAPC10/TNFAIP…	108
GO:0051603	proteolysis involved in cellular protein catabolic process	205/5211	216/6334	1.83896e-08	3.1998e-06	CLU/ISG15/HSP70.2/CTSK/ANAPC5/CTSC/ZFAND2A/USP7/PSMD8/SMAD7/SIAH2/RNF144B/DVL1/N4BP1/KCTD10/PLK3/PRPF19/DERL3/CCNF/OTUD7B/UBE2L6/RNF125/SPOP/DNAJB9/NFE2L2/PSMD3/DNAJB12/PCBP2/USP4/YOD1/FBXL20/EDEM2/NSFL1C/PSMA6/PSMA1/PSMB3/SOCS5/RNF128/SIAH1/USP2/UBE2L3/UBXN2A/PPP1R11/DDRGK1/CTSB/RHBDF1/SPOPL/PDCL3/RNF122/FBXO6/PTK2B/GBA/BAP1/TOPORS/USP5/AGTPBP1/CHMP4C/VHL/PSEN1/RNF4/RNF114/MIB1/PSMB4/UBB/UBQLN4/…	205
GO:0016071	mRNA metabolic process	209/5211	221/6334	3.46812e-08	5.71691e-06	RBM25/PABPC4/SMG9/NOCT/GPKOW/HNRNPA1/HNRNPM/AGO2/RBFOX2/PELO/POLR2I/GEMIN6/DDX20/TRA2B/SSB/SF3A3/CIRBP/TAF15/THOC7/PRPF19/PDE12/SCAF11/PRPF4/RBM6/CWF19L1/CDC40/PUS3/U2AF2/ZRANB2/RBM5/RBMX/SNRPD3/SF3B4/UPF3B/WTAP/PUS1/RBM41/PSIP1/BUD31/DDX39B/SCNM1/LSM3/GEMIN5/DNAJB11/PCF11/RBM3/SON/SNRNP27/FASTKD2/ZC3H14/ATM/SF1/METTL14/PRPF39/CNOT8/SLBP/SF3B2/NOVA2/ELAVL1/DCP1B/DHX16/EXOSC4/WDR83/DCPS/HNRNPA2B1/…	209
GO:0007049	cell cycle	398/5211	437/6334	5.69399e-08	8.85105e-06	GEM/NABP1/HSP70.2/KIF20B/ID2/SMC4/BTG1/CDKN2C/RASSF1/SOX9/EREG/PLK2/RGS14/ANAPC5/BIRC5/CCNYL1/IL1A/PRCC/JUNB/CALR/TP53/POLDIP2/LIF/RGCC/IQGAP3/REC8/SPRY2/CCNB3/SBDS/MCM3/GJA1/MDC1/DUSP3/VPS4A/CCNG2/CETN2/TERF2/ENSA/SOX4/CDK1/RGS2/NDEL1/INHBA/RAD51/CXCL8/CEBPA/THBS1/TOP2A/MIIP/ABRAXAS2/CDKN2D/GADD45A/GRK5/PPP1R10/CDC45/KNSTRN/CKS1B/NUF2/UHRF1/BMP4/FOXM1/BOD1/TGFB1/LOC100155138/KIF18B/PLK3/PRPF19/M…	398
GO:0030163	protein catabolic process	252/5211	270/6334	5.93461e-08	8.85105e-06	CLU/ISG15/HSP70.2/CTSK/SOX9/PLK2/ANAPC5/CTSC/ZFAND2A/TIPARP/USP7/PSMD8/TIMP3/SMAD7/TIMP1/CST3/SIAH2/RNF144B/FURIN/RHBDD3/DVL1/N4BP1/KCTD10/PLK3/PRPF19/DERL3/CCNF/OTUD7B/UBE2L6/RNF125/SPOP/DNAJB9/TIMP2/NFE2L2/PSMD3/LPCAT1/DNAJB12/OAZ3/PCBP2/SOX17/USP4/YOD1/FBXL20/EDEM2/NSFL1C/TRAF2/PSMD2/PSMA6/PSMA1/PSMB3/SOCS5/RNF128/SIAH1/USP2/UBE2L3/UBXN2A/PPP1R11/P2RX7/DDRGK1/EXT1/LYPLA2/CTSB/RHBDF1/SPOPL/PDCL…	252
GO:0022613	ribonucleoprotein complex biogenesis	153/5211	159/6334	6.29615e-08	8.96343e-06	TARBP2/SBDS/UTP11/GEMIN6/DDX20/EIF3J/MRTO4/ISG20/PTGES3/EIF4H/PRPF19/NOP56/SCAF11/RPS27L/NPM3/NOP10/SNRPD3/MRPL10/PSIP1/DDX49/GEMIN5/NOB1/REXO4/ESF1/RBFA/FASTKD2/WDR55/EIF3I/PRPF39/EIF3M/EIF3A/UTP14A/DENR/NSUN3/DHX30/SNRPD1/KRR1/LUC7L/SF3B1/FDXACB1/LOC102162486/EIF3H/LOC100738684/RPL38/NSA2/TSR2/FCF1/RPS7/SNRPF/HELQ/EIF4A3/SNU13/GTPBP10/NAT10/RPL14/PIH1D1/DDX52/C1D/ABT1/SNRPC/UTP20/RPP40/RPL26/GE…	153
GO:1901565	organonitrogen compound catabolic process	348/5211	380/6334	8.54387e-08	1.16345e-05	CLU/ISG15/HSP70.2/SAT1/CTSK/SOX9/PLK2/ANAPC5/CTSC/ARG1/ZFAND2A/TIPARP/ANPEP/USP7/PSMD8/TIMP3/ARG2/AASS/SMAD7/TIMP1/UROC1/FTCD/HOGA1/CHI3L1/CST3/SIAH2/QDPR/RNF144B/GOT2/COMT/FURIN/RHBDD3/DVL1/TGFB1/AMT/PDE2A/ALDH1L2/N4BP1/KCTD10/PLK3/PRPF19/OVGP1/DERL3/CCNF/PCYOX1L/OTUD7B/GGT7/DAO/UBE2L6/RNF125/SPOP/SAMHD1/DNAJB9/SDS/TIMP2/NFE2L2/PSMD3/LPCAT1/DNAJB12/RENBP/IVD/OAZ3/PCBP2/PDE4B/SOX17/USP4/GGT1/HYAL…	348
GO:0032446	protein modification by small protein conjugation	190/5211	201/6334	1.68887e-07	2.20398e-05	ISG15/RNF19B/FBXO32/ANAPC5/ASB13/OTUB2/RNF26/OGT/SPRY2/PHF23/IRF2BP1/SOX4/SMAD7/DTX4/TICAM1/BCL10/UHRF1/N4BP1/KCTD10/CRBN/PRPF19/CCNF/TRIM27/UFC1/UFL1/UBE2L6/RUSC1/ANAPC13/RNF125/SPOP/NFE2L2/ABL1/DDB1/UBE2V2/BRCA1/FEM1B/TRAF2/SOCS3/SOCS5/SIAH1/UBE2L3/SPHK1/KLHL21/DDRGK1/TRIM50/COPS9/SPOPL/RNF122/TRIM4/FBXO6/SOCS7/TRIM26/SOCS2/TOPORS/VHL/PSEN1/RNF114/MIB1/SUZ12/UBB/RNF5/WSB2/KLHL40/TNFAIP3/UBE3A/R…	190
GO:0044265	cellular macromolecule catabolic process	286/5211	310/6334	1.99329e-07	2.4972e-05	CLU/ISG15/HSP70.2/CTSK/PABPC4/ANAPC5/CTSC/SMG9/DNASE1/ZFAND2A/NOCT/USP7/PSMD8/SMAD7/PELO/DFFA/ENDOG/CST3/SSB/SIAH2/ISG20/RNF144B/FURIN/DVL1/TAF15/N4BP1/KCTD10/PLK3/PRPF19/PDE12/DERL3/CCNF/OTUD7B/UBE2L6/RNF125/SPOP/FEN1/DNAJB9/NFE2L2/PSMD3/DNAJB12/UPF3B/PCBP2/USP4/YOD1/FBXL20/EDEM2/NSFL1C/PSMA6/LSM3/PSMA1/PSMB3/SKIV2L/SOCS5/RNF128/SIAH1/REXO4/USP2/UBE2L3/UBXN2A/PPP1R11/DDRGK1/CTSB/RHBDF1/FASTKD2/S…	286
GO:0070647	protein modification by small protein conjugation or removal	227/5211	243/6334	2.26206e-07	2.72491e-05	ISG15/RNF19B/FBXO32/ANAPC5/ASB13/OTUB2/RNF26/OGT/SPRY2/PHF23/IRF2BP1/USP7/SOX4/USP53/SMAD7/DTX4/TICAM1/ABRAXAS2/BCL10/UHRF1/N4BP1/KCTD10/CRBN/PRPF19/CCNF/TRIM27/KAT2A/OTUD7B/UFC1/UFL1/UBE2L6/RUSC1/ANAPC13/RNF125/SPOP/NFE2L2/ABL1/DDB1/USP4/UBE2V2/BRCA1/JOSD2/OTULIN/YOD1/FEM1B/TRAF2/SOCS3/SOCS5/SIAH1/USP2/UBE2L3/SPHK1/KLHL21/DDRGK1/TRIM50/ENY2/COPS9/SPOPL/RNF122/TRIM4/FBXO6/SOCS7/TRIM26/SOCS2/TOPOR…	227
GO:0042886	amide transport	432/5211	479/6334	3.54223e-07	4.10898e-05	NFKBIA/KIF20B/SNAPIN/FAM3D/BIRC5/IL1A/ARL4C/CALR/MX1/TP53/TIMM22/SRP68/TNPO3/RAB3D/AP5B1/HNF4A/NUP93/HSPB1/SYS1/TRPV4/SOX4/TBC1D9B/PPARG/TLR4/FOLR2/RSAD2/MCU/PHAX/MON1B/SEC23B/SNX2/NR1H2/TVP23B/PEX26/AP1B1/SSB/SRPRA/HAP1/PEX13/NUP85/KPNA7/LIN7B/SEM1/KPNA2/GDI1/VIPAS39/BMP4/RHBDD3/TGFB1/PLK3/ZC3H11A/ARL5B/HNF1B/NUTF2/AQP3/DERL3/AP4B1/PEX14/SMO/ARRDC2/TIMM21/GOPC/TMED9/APBB3/INHBB/SEC61A1/RAB22A/AR…	432
GO:0015833	peptide transport	425/5211	471/6334	3.82169e-07	4.27483e-05	NFKBIA/KIF20B/SNAPIN/FAM3D/BIRC5/IL1A/ARL4C/CALR/MX1/TP53/TIMM22/SRP68/TNPO3/RAB3D/AP5B1/HNF4A/NUP93/HSPB1/SYS1/TRPV4/SOX4/TBC1D9B/PPARG/TLR4/RSAD2/MCU/PHAX/MON1B/SEC23B/SNX2/NR1H2/TVP23B/PEX26/AP1B1/SSB/SRPRA/HAP1/PEX13/NUP85/KPNA7/LIN7B/SEM1/KPNA2/GDI1/VIPAS39/BMP4/RHBDD3/TGFB1/PLK3/ZC3H11A/ARL5B/HNF1B/NUTF2/DERL3/AP4B1/PEX14/SMO/ARRDC2/TIMM21/GOPC/TMED9/APBB3/INHBB/SEC61A1/RAB22A/ARL3/AP3S2/BC…	425
GO:0009057	macromolecule catabolic process	334/5211	366/6334	4.25144e-07	4.59155e-05	CLU/ISG15/HSP70.2/CTSK/PABPC4/SOX9/PLK2/ANAPC5/CTSC/SMG9/DNASE1/ZFAND2A/TIPARP/NOCT/USP7/PSMD8/TIMP3/SMAD7/PELO/TIMP1/DFFA/ENDOG/CHI3L1/CST3/SSB/SIAH2/ISG20/RNF144B/FURIN/RHBDD3/DVL1/TGFB1/TAF15/N4BP1/KCTD10/PLK3/PRPF19/PDE12/OVGP1/DERL3/CCNF/OTUD7B/UBE2L6/RNF125/SPOP/FEN1/DNAJB9/TIMP2/NFE2L2/PSMD3/LPCAT1/DNAJB12/UPF3B/OAZ3/PCBP2/SOX17/USP4/HYAL1/YOD1/FBXL20/EDEM2/NSFL1C/TRAF2/PSMD2/PSMA6/LSM3/PS…	334
GO:0016567	protein ubiquitination	174/5211	184/6334	5.29746e-07	5.53055e-05	ISG15/RNF19B/FBXO32/ANAPC5/ASB13/OTUB2/RNF26/OGT/SPRY2/PHF23/IRF2BP1/SOX4/SMAD7/DTX4/TICAM1/BCL10/UHRF1/N4BP1/KCTD10/CRBN/PRPF19/CCNF/TRIM27/UBE2L6/RUSC1/ANAPC13/RNF125/SPOP/NFE2L2/ABL1/DDB1/UBE2V2/BRCA1/FEM1B/TRAF2/SOCS3/SOCS5/SIAH1/UBE2L3/SPHK1/KLHL21/TRIM50/SPOPL/RNF122/TRIM4/FBXO6/SOCS7/TRIM26/SOCS2/TOPORS/VHL/PSEN1/RNF114/MIB1/SUZ12/UBB/RNF5/WSB2/KLHL40/TNFAIP3/UBE3A/RING1/EIPR1/CUL4A/RNF135…	174
GO:0000375	RNA splicing, via transesterification reactions	110/5211	113/6334	6.00922e-07	5.7033e-05	RBM25/GPKOW/HNRNPA1/HNRNPM/GEMIN6/DDX20/TRA2B/SF3A3/PRPF19/SCAF11/PRPF4/RBM6/CWF19L1/CDC40/RBM5/RBMX/SNRPD3/SF3B4/WTAP/RBM41/PSIP1/BUD31/DDX39B/LSM3/GEMIN5/RBM3/SON/SF1/METTL14/PRPF39/SF3B2/NOVA2/DHX16/WDR83/DCPS/ZBTB7A/RBM17/SNRPA/SNRPD1/LSM5/LUC7L/SF3B1/LOC102162486/SRSF2/RBM4B/DYRK1A/RBM42/SNRPF/EIF4A3/CWC15/TRA2A/SF3B5/MBNL3/CDC5L/SNRPC/ZC3H10/FMR1/GEMIN2/SRSF7/MFAP1/SNRPG/SNRPB2/LSM8/SLU7/UB…	110
GO:0000377	RNA splicing, via transesterification reactions with bulged adenosine as nucleophile	110/5211	113/6334	6.00922e-07	5.7033e-05	RBM25/GPKOW/HNRNPA1/HNRNPM/GEMIN6/DDX20/TRA2B/SF3A3/PRPF19/SCAF11/PRPF4/RBM6/CWF19L1/CDC40/RBM5/RBMX/SNRPD3/SF3B4/WTAP/RBM41/PSIP1/BUD31/DDX39B/LSM3/GEMIN5/RBM3/SON/SF1/METTL14/PRPF39/SF3B2/NOVA2/DHX16/WDR83/DCPS/ZBTB7A/RBM17/SNRPA/SNRPD1/LSM5/LUC7L/SF3B1/LOC102162486/SRSF2/RBM4B/DYRK1A/RBM42/SNRPF/EIF4A3/CWC15/TRA2A/SF3B5/MBNL3/CDC5L/SNRPC/ZC3H10/FMR1/GEMIN2/SRSF7/MFAP1/SNRPG/SNRPB2/LSM8/SLU7/UB…	110
GO:0000398	mRNA splicing, via spliceosome	110/5211	113/6334	6.00922e-07	5.7033e-05	RBM25/GPKOW/HNRNPA1/HNRNPM/GEMIN6/DDX20/TRA2B/SF3A3/PRPF19/SCAF11/PRPF4/RBM6/CWF19L1/CDC40/RBM5/RBMX/SNRPD3/SF3B4/WTAP/RBM41/PSIP1/BUD31/DDX39B/LSM3/GEMIN5/RBM3/SON/SF1/METTL14/PRPF39/SF3B2/NOVA2/DHX16/WDR83/DCPS/ZBTB7A/RBM17/SNRPA/SNRPD1/LSM5/LUC7L/SF3B1/LOC102162486/SRSF2/RBM4B/DYRK1A/RBM42/SNRPF/EIF4A3/CWC15/TRA2A/SF3B5/MBNL3/CDC5L/SNRPC/ZC3H10/FMR1/GEMIN2/SRSF7/MFAP1/SNRPG/SNRPB2/LSM8/SLU7/UB…	110
GO:0034470	ncRNA processing	138/5211	144/6334	6.98353e-07	6.39129e-05	ELP6/TARBP2/SBDS/AGO2/ELAC1/UTP11/SSB/ISG20/PUS3/NPM3/ZBTB8OS/NOP10/DICER1/PUS1/DDX49/HSD17B10/TP53RK/NOB1/REXO4/ESF1/RBFA/TRMT10A/FTSJ1/DNAJC24/WDR55/MTO1/EXOSC4/TYW3/DGCR8/UTP14A/OSGEP/ADAT2/TRMT6/NSUN3/TRMT10B/KRR1/FDXACB1/DTWD1/NSA2/TSR2/FCF1/RPS7/MTFMT/TARBP1/HELQ/INTS10/EIF4A3/NAT10/ELP5/RPP25L/MRPL44/PIH1D1/DDX52/C1D/ABT1/UTP20/RPP40/RPL26/BCDIN3D/GAR1/RPS25/MRPS11/ELP4/EMG1/PUSL1/HELB/POP…	138
GO:0042254	ribosome biogenesis	109/5211	112/6334	7.14224e-07	6.39129e-05	SBDS/UTP11/MRTO4/ISG20/NOP56/RPS27L/NPM3/NOP10/MRPL10/DDX49/NOB1/REXO4/ESF1/RBFA/FASTKD2/WDR55/UTP14A/NSUN3/DHX30/KRR1/FDXACB1/NSA2/TSR2/FCF1/RPS7/HELQ/EIF4A3/SNU13/GTPBP10/NAT10/RPL14/PIH1D1/DDX52/C1D/ABT1/UTP20/RPP40/RPL26/MTERF3/GAR1/RPS27/RPS25/MRPS11/EMG1/HELB/RPUSD3/WDR18/RSL24D1/LOC100518848/NAF1/DIMT1/WDR74/RPS21/RPL10/SDAD1/RPL27/RPS28/RPSA/RRS1/PWP1/EXOSC2/EXOSC3/KRI1/LSM6/EBNA1BP2/LYAR…	109
GO:0033554	cellular response to stress	447/5211	498/6334	9.34543e-07	8.13052e-05	CLU/HSPA6/NABP1/EPHA2/HSP70.2/ID2/DDIT4/NSMCE4A/PLK2/RGS14/MCL1/DNAJB1/IL1A/CALR/TP53/SLC38A2/CREB3L1/AQP1/OTUB2/POLDIP2/RGCC/CREB3L2/REC8/HSP90AA1/HMGB2/HMGB1/MET/IER5/MCM3/BCL6/KLF10/WNT7A/HNRNPA1/MDC1/DUSP3/TRPV4/CETN2/TERF2/ANKS4B/SOX4/CDK1/TLR4/VEGFA/ACKR3/NEIL2/ARG2/FAN1/KIF22/SSRP1/MAP4K2/POLR2I/RAD51/CXCL8/NR1H2/SRF/IGF1R/EFHD1/CDKN2D/PPP1R10/PIDD1/MAP3K12/COMT/SMYD2/FOXM1/MAP3K21/PPARGC1…	447
GO:0006974	cellular response to DNA damage stimulus	232/5211	252/6334	4.75282e-06	0.00040232	CLU/NABP1/EPHA2/DDIT4/NSMCE4A/MCL1/TP53/OTUB2/POLDIP2/REC8/HMGB2/HMGB1/MCM3/BCL6/MDC1/CETN2/TERF2/SOX4/CDK1/ACKR3/NEIL2/FAN1/KIF22/SSRP1/POLR2I/RAD51/CDKN2D/PPP1R10/PIDD1/SMYD2/FOXM1/PLK3/PRPF19/MSH6/DCLRE1A/CBX1/RHNO1/FEN1/SAMHD1/POLE2/HUS1/ABL1/POLL/GINS2/RINT1/HDAC10/TDP1/GTF2H4/MSH2/DDB1/GEN1/RAD1/UBE2V2/BRCA1/WDR76/BID/FEM1B/GRB2/TRAIP/DDX39B/PCLAF/MORC2/LIG4/MMS19/RAD52/RAD21/ASF1A/RBBP8/BC…	232
GO:0033365	protein localization to organelle	180/5211	193/6334	5.93804e-06	0.00048942	NFKBIA/KIF20B/SOX9/CALR/MX1/TIMM22/SRP68/TNPO3/LIF/SYS1/TERF2/MON1B/PEX26/SSB/SRPRA/PEX13/TINF2/KPNA7/KPNA2/BMP4/DVL1/TGFB1/ARL5B/NUTF2/PEX14/TRIM8/SMO/OTUD7B/TIMM21/SEC61A1/ARL3/BCS1L/AURKB/ARF6/SIX1/SNX10/BID/IPO8/NSFL1C/RAD21/SRP19/CEP250/IL10RA/DDRGK1/PKIG/SESN2/PEX6/TTC26/TOPORS/PSEN1/ELAVL1/ABHD17C/AIP/ZBTB7A/MORC3/TNPO2/TNFAIP3/KDELR1/TXNIP/DLG4/RAB11A/KPNA3/HSPA1L/RPA1/CCT3/SRP54/NRP1/ATA…	180
GO:0044772	mitotic cell cycle phase transition	86/5211	88/6334	6.21983e-06	0.0004995	NABP1/ID2/CDKN2C/PLK2/ANAPC5/BIRC5/RGCC/IQGAP3/CCNB3/ENSA/SOX4/CDK1/INHBA/MIIP/CDKN2D/FOXM1/PLK3/PKD2/CDK2AP2/PIM2/KLF11/CCNI/RINT1/AURKB/RCC1/GEN1/CCNB2/HYAL1/BRCA1/BID/CCND2/RAD21/CDC6/RFWD3/SPAST/ATM/CHMP4C/CDC25B/CDK4/PBX1/E2F7/RAB11A/DCUN1D3/UBE2C/CKS2/KDM8/TM4SF5/USP44/CCNO/RPL26/CCNB1/CDK16/SIN3A/CCNE2/FBXL12/CDKN1B/INO80/ARPP19/CCNG1/TAOK3/XRCC3/MAD2L1/NABP2/CDKN2B/BUB3/INTS3/PLK5/MAD2L1B…	86
GO:0033043	regulation of organelle organization	273/5211	300/6334	9.56059e-06	0.000748594	HSP70.2/KIF20B/RASSF1/EREG/PLK2/ANAPC5/MLLT11/BIRC5/IL1A/CAPG/CALR/PLSCR3/LIF/RGCC/MAP1B/OGT/DSTN/PHF23/MET/BCL6/DDHD2/HNRNPA1/TMOD2/TERF2/MCU/TMSB4X/SDC1/TOP2A/MID1IP1/HAP1/PPP1R10/TINF2/SLC25A5/SYDE1/TMEM39A/BMP4/TGFB1/CDC42EP3/ATAT1/PPARGC1A/RDX/CCNF/TRIM27/KAT2A/CDK2AP2/YLPM1/PFDN2/FEN1/TMED9/VIL1/MNS1/ABL1/GHITM/SAR1B/ARPC2/AURKB/NUBP1/ATG5/ARF6/TERF1/RCC1/GEN1/FYCO1/RAD1/DCDC2/S100A10/BRCA1…	273
GO:0051276	chromosome organization	279/5211	307/6334	1.01204e-05	0.000773101	GEM/LOC100510904/LOC100516295/SMC4/LOC100738859/SOX9/ANAPC5/BIRC5/TP53/OTUB2/LIF/OGT/REC8/HMGB2/HMGB1/H2AFY/BCL6/HNRNPA1/CABIN1/L3MBTL2/TERF2/RIOX1/RAD51/TOP2A/KDM1A/CENPO/BAZ1A/PPP1R10/TINF2/HMGN2/MAP3K12/NUF2/HJURP/TGFB1/PTGES3/MSH6/DCLRE1A/KAT2A/NPM3/YLPM1/TDRD3/FEN1/NOP10/VPS72/ABL1/AURKB/KDM3A/TERF1/NCAPG/SGO1/GEN1/ACTR6/MTF2/BRCA1/SERTAD1/CHD8/MORC2/LIG4/MSL1/RAD21/ASF1A/LEO1/CHMP5/PARP2/SM…	279
GO:0048193	Golgi vesicle transport	83/5211	85/6334	1.05379e-05	0.000785824	CREB3L2/ERGIC1/SYS1/TMEM115/SEC23B/SNX2/ARFGAP2/GOPC/TMED9/TEX261/ARL3/SAR1B/RINT1/BLZF1/RAB1A/MPPE1/COG1/STX10/USO1/SPAST/AP1G2/SEC22C/TICAM2/SEC24A/TRAPPC4/SEC23A/TMED5/SCAP/CEP19/NSF/SCYL1/RANGRF/TMED1/RAB14/GOLPH3L/VPS51/LMAN2/COPA/AP1G1/RACK1/SEC24C/RABIF/ARFGEF2/GOLGA7/TRAPPC1/LOC100157002/IER3IP1/TRAPPC6B/BCAP31/RAB8B/RNF139/SAR1A/TRAPPC3/COPZ1/YIF1A/GOSR1/RAB7B/AP1AR/ARCN1/STX17/TRAPPC2/Y…	83
GO:0006364	rRNA processing	80/5211	82/6334	1.7808e-05	0.00129709	SBDS/UTP11/ISG20/NPM3/NOP10/DDX49/NOB1/REXO4/ESF1/RBFA/WDR55/UTP14A/NSUN3/KRR1/FDXACB1/NSA2/TSR2/FCF1/RPS7/HELQ/EIF4A3/NAT10/PIH1D1/DDX52/C1D/ABT1/UTP20/RPP40/RPL26/GAR1/RPS25/MRPS11/EMG1/HELB/RPUSD3/WDR18/LOC100518848/NAF1/DIMT1/RPS21/RPL27/RPS28/RRS1/PWP1/EXOSC2/EXOSC3/KRI1/LSM6/LYAR/WDR75/RPL7L1/SART1/PIN4/WDR12/RRP15/RPS8/SHQ1/RPL7/UTP15/RPL35/NOL11/TSR3/IMP3/RRP9/FTSJ3/NOP9/NOL6/FBL/RPS6/BUD…	80
GO:0043604	amide biosynthetic process	266/5211	293/6334	2.03398e-05	0.00144783	GAL3ST1/CALR/ARG1/TARBP2/GCLM/UNK/MRPL9/ASNS/AGO2/BDH2/SOX4/RGS2/MRPL33/ARG2/B4GALT5/CEBPA/EIF3J/THBS1/MRPL58/UGCG/PTCD3/FURIN/SGMS2/PIWIL4/MRPS2/EIF4H/MRPL24/RPS27L/PDHB/NFE2L2/ACACA/LARP6/SAMD8/MRPL10/UPF3B/MRPL14/GCLC/GGT1/URAD/ACO1/WT1/PAIP1/EIF4EBP1/GEMIN5/SMPD2/MRPS9/SPHK1/RBM3/P2RX7/MRPL32/FTSJ1/DNAJC24/FASTKD2/RPL9/AGO3/EIF4A2/MTG1/ELOVL1/ATM/ACLY/IARS2/GBA/METTL14/SESN2/MRPL15/EIF3I/RPL3…	266
GO:0043043	peptide biosynthetic process	222/5211	243/6334	3.35908e-05	0.00233792	CALR/TARBP2/GCLM/UNK/MRPL9/AGO2/BDH2/SOX4/RGS2/MRPL33/EIF3J/THBS1/MRPL58/PTCD3/FURIN/PIWIL4/MRPS2/EIF4H/MRPL24/RPS27L/NFE2L2/LARP6/MRPL10/UPF3B/MRPL14/GCLC/GGT1/ACO1/WT1/PAIP1/EIF4EBP1/GEMIN5/MRPS9/RBM3/MRPL32/FTSJ1/DNAJC24/FASTKD2/RPL9/AGO3/EIF4A2/MTG1/ATM/IARS2/METTL14/SESN2/MRPL15/EIF3I/RPL39/CNOT8/EIF3M/SLC1A1/GAPDH/EIF3A/ELAVL1/RPL13A/MRPL11/GATB/DENR/RWDD1/RPS20/MRPL27/ZC3H15/HBS1L/EIF3H/CH…	222
GO:0022402	cell cycle process	273/5211	302/6334	3.73746e-05	0.00249258	GEM/NABP1/HSP70.2/KIF20B/ID2/CDKN2C/RASSF1/SOX9/EREG/PLK2/RGS14/ANAPC5/BIRC5/IL1A/CALR/LIF/RGCC/IQGAP3/REC8/SPRY2/CCNB3/SBDS/MCM3/GJA1/CETN2/ENSA/SOX4/CDK1/NDEL1/INHBA/RAD51/CXCL8/THBS1/TOP2A/MIIP/ABRAXAS2/CDKN2D/PPP1R10/KNSTRN/NUF2/BMP4/FOXM1/TGFB1/PLK3/MSH6/SAC3D1/CCNF/KAT2A/PKD2/TACC3/SLC25A33/CDK2AP2/PIM2/KIF11/FEN1/KLHL9/KLF11/CCNI/KIF20A/ARL3/IRF6/RINT1/AURKB/AKAP1/NUBP1/TERF1/NCAPG/SGO1/RC…	273
GO:0000819	sister chromatid segregation	52/5211	52/6334	3.74046e-05	0.00249258	ANAPC5/BIRC5/REC8/TOP2A/NUF2/FEN1/AURKB/NCAPG/SGO1/GEN1/RAD21/CHMP5/CDC6/RMI2/ATM/CHMP4C/RAB11A/MCMBP/UBE2C/AKAP8L/USP44/TNKS/CCNB1/CHMP1A/SMC3/DSN1/RRS1/INO80/CDC20/MOS/XRCC3/POGZ/MAD2L1/BUB3/NCAPH2/MAD2L1BP/CTNNB1/HORMAD1/SGO2/SMC1A/PTTG1/STAG2/PHB2/PCID2/NAA50/ANAPC15/VPS4B/SPDL1/ESCO1/KIF18A/ZWINT/TRIP13	52
GO:0000226	microtubule cytoskeleton organization	150/5211	161/6334	4.35539e-05	0.00284189	HSP70.2/RASSF1/PLK2/RGS14/BIRC5/MAP1B/FOXJ1/SPRY2/MET/SBDS/GJA1/CETN2/CDK1/NDEL1/ABRAXAS2/MID1IP1/KNSTRN/NUF2/DVL1/TPPP/LOC100155138/ATAT1/KIF18B/PLK3/SAC3D1/CCNF/KAT2A/TACC3/CDK2AP2/KIF11/SPEF2/CFAP206/TUBA1B/KIF20A/ABL1/AURKB/NUBP1/SGO1/RCC1/GEN1/CCNB2/BRCA1/HAUS6/CCDC8/NSFL1C/WDR62/CHMP5/TUBGCP3/CEP250/HAUS1/SON/PRKAA2/SPAST/DNAI2/FIGNL1/TTC26/CHMP4C/RNF4/TUBB/STMN1/GAPDH/ATF5/RAE1/KATNAL1/DLG…	150
GO:0007010	cytoskeleton organization	344/5211	385/6334	5.04418e-05	0.00322416	HSP70.2/RASSF1/SOX9/SMTNL2/PLK2/RGS14/BIRC5/CAPG/CALR/VIM/AQP1/RGCC/TPM4/MAP1B/FOXJ1/SPRY2/DSTN/MET/SBDS/BCL6/GJA1/TMOD2/TRPV4/TPM1/CETN2/CNN3/CDK1/MCU/TMSB4X/MSRB1/NDEL1/EPB41L1/SRF/IKBKB/GAN/ABRAXAS2/MID1IP1/KNSTRN/SYDE1/NUF2/DVL1/TPPP/TGFB1/CDC42EP3/LOC100155138/ATAT1/TRIP10/KIF18B/PLK3/RDX/SAC3D1/CCNF/TRIM27/KAT2A/AMOT/FSCN1/TACC3/CDK2AP2/KIF11/PFDN2/S1PR2/SPEF2/CFAP206/RFLNB/TUBA1B/VIL1/KIF2…	344
GO:0140014	mitotic nuclear division	72/5211	74/6334	7.11664e-05	0.00445786	HSP70.2/KIF20B/EREG/ANAPC5/BIRC5/IL1A/RGCC/REC8/NDEL1/ABRAXAS2/NUF2/BMP4/KIF11/AURKB/NCAPG/SGO1/RCC1/GEN1/CCDC8/NSFL1C/RAD21/CHMP5/SPHK1/CDC6/SPAST/ATM/TGFA/CHMP4C/MZT1/RAB11A/UBE2C/AKAP8L/WRAP73/USP44/TNKS/CCNB1/CCSAP/CHMP1A/SMC3/DSN1/CDKN1B/RRS1/INO80/CDC20/CCDC61/CUL9/AURKA/NME6/XRCC3/CAV2/POGZ/MAD2L1/BUB3/NCAPH2/USP16/MAD2L1BP/KLHDC8B/SGO2/SMC1A/PTTG1/STAG2/PHB2/PCID2/NAA50/RHOA/ANAPC15/VPS4B…	72
GO:0006412	translation	215/5211	236/6334	7.30947e-05	0.00448887	CALR/TARBP2/UNK/MRPL9/AGO2/SOX4/RGS2/MRPL33/EIF3J/THBS1/MRPL58/PTCD3/PIWIL4/MRPS2/EIF4H/MRPL24/RPS27L/LARP6/MRPL10/UPF3B/MRPL14/ACO1/WT1/PAIP1/EIF4EBP1/GEMIN5/MRPS9/RBM3/MRPL32/FTSJ1/DNAJC24/FASTKD2/RPL9/AGO3/EIF4A2/MTG1/ATM/IARS2/METTL14/SESN2/MRPL15/EIF3I/RPL39/CNOT8/EIF3M/GAPDH/EIF3A/ELAVL1/RPL13A/MRPL11/GATB/DENR/RWDD1/RPS20/MRPL27/ZC3H15/HBS1L/EIF3H/CHCHD1/VARS2/RBM4B/LOC100738684/UBA52/RPL3…	215
GO:1901990	regulation of mitotic cell cycle phase transition	61/5211	62/6334	7.5662e-05	0.00455718	NABP1/ID2/ANAPC5/BIRC5/RGCC/CCNB3/SOX4/CDK1/MIIP/PLK3/PKD2/CDK2AP2/RINT1/AURKB/GEN1/HYAL1/BRCA1/BID/CCND2/RAD21/CDC6/RFWD3/ATM/CHMP4C/CDC25B/CDK4/PBX1/E2F7/RAB11A/DCUN1D3/UBE2C/TM4SF5/USP44/RPL26/CCNB1/SIN3A/CDKN1B/INO80/TAOK3/XRCC3/MAD2L1/NABP2/CDKN2B/BUB3/INTS3/PLK5/MAD2L1BP/APPL1/DONSON/TAOK1/PSME3/PHB2/PCID2/CDC25C/ANAPC15/CCL2/VPS4B/SPDL1/TRIM39/ZWINT/TRIP13	61
GO:0016072	rRNA metabolic process	81/5211	84/6334	7.97442e-05	0.00466444	SBDS/UTP11/ISG20/NPM3/NOP10/DDX49/NOB1/REXO4/ESF1/RBFA/WDR55/EXOSC4/UTP14A/NSUN3/KRR1/FDXACB1/NSA2/TSR2/FCF1/RPS7/HELQ/EIF4A3/NAT10/PIH1D1/DDX52/C1D/ABT1/UTP20/RPP40/RPL26/GAR1/RPS25/MRPS11/EMG1/HELB/RPUSD3/WDR18/LOC100518848/NAF1/DIMT1/RPS21/RPL27/RPS28/RRS1/PWP1/EXOSC2/EXOSC3/KRI1/LSM6/LYAR/WDR75/RPL7L1/SART1/PIN4/WDR12/RRP15/RPS8/SHQ1/RPL7/UTP15/RPL35/NOL11/TSR3/IMP3/RRP9/FTSJ3/NOP9/NOL6/FBL/R…	81
GO:0007059	chromosome segregation	90/5211	94/6334	8.04213e-05	0.00466444	GEM/RGS14/ANAPC5/BIRC5/REC8/NDEL1/TOP2A/ABRAXAS2/KNSTRN/CIAO1/NUF2/HJURP/FEN1/AURKB/TERF1/NCAPG/SGO1/RCC1/GEN1/SPAG5/BRCA1/RAD21/CHMP5/CDC6/RMI2/ATM/CHMP4C/DLGAP5/RAB11A/MCMBP/UBE2C/SKA2/CDC42/UBE2B/AKAP8L/EME1/USP44/TNKS/CCNB1/SPO11/CHMP1A/SMC3/CCNE2/DSN1/TERB2/SMC6/TEX15/RRS1/OIP5/INO80/CDC20/CENPQ/MOS/TLK1/XRCC3/POGZ/MAD2L1/BUB3/NCAPH2/MAD2L1BP/BAG6/CTNNB1/HORMAD1/SKA1/KLHDC8B/PPP2R1A/SGO2/RMI…	90
GO:0016192	vesicle-mediated transport	386/5211	435/6334	8.19644e-05	0.0046675	CLU/HSPA6/HSP70.2/LDLR/SNAPIN/SYT11/ARL4C/CALR/MX1/AP5B1/LEPR/CREB3L2/HMGB1/ERGIC1/WDR54/MET/SYS1/TLR4/ZFYVE27/VEGFA/ACKR3/CD9/TMEM115/SDC1/MAP4K2/MON1B/SEC23B/CXCL8/SNX2/NR1H2/TVP23B/THBS1/SYT12/IGF1R/AP1B1/HAP1/LIN7B/EXOC3L1/WDR91/PLEKHJ1/CLCN5/DVL1/TRIP10/ARFGAP2/ARL5B/AP4B1/TRIM27/CCZ1/GOPC/TMED9/SNAP23/BIN1/TEX261/SYTL2/RAB22A/ARL3/SIRPA/AP3S2/ABL1/SAR1B/ATP2A2/RINT1/LEPROT/TGFBRAP1/COPG2/TM…	386
GO:0043603	cellular amide metabolic process	348/5211	391/6334	0.000102848	0.00575213	ACSM2B/GAL3ST1/CALR/ARG1/TARBP2/GCLM/UNK/MRPL9/ASNS/AGO2/ANPEP/BDH2/SOX4/GSTK1/RGS2/MRPL33/ARG2/AASS/B4GALT5/UROC1/CEBPA/FTCD/EIF3J/THBS1/LOC100153094/PTGES2/MRPL58/UGCG/PTCD3/FURIN/SGMS2/PIWIL4/MRPS2/EIF4H/MRPL24/RPS27L/GGT7/PDHB/NFE2L2/MCEE/ACACA/LARP6/SAMD8/RENBP/MRPL10/UPF3B/MRPL14/ACOT6/GCLC/GGT1/URAD/ACO1/WT1/PAIP1/EIF4EBP1/GEMIN5/SP1/NEU3/THOP1/SMPD2/MRPS9/SPHK1/GPX1/HMGCS1/RBM3/P2RX7/VNN3…	348
GO:0006518	peptide metabolic process	267/5211	297/6334	0.000127064	0.00698185	CALR/TARBP2/GCLM/UNK/MRPL9/AGO2/ANPEP/BDH2/SOX4/GSTK1/RGS2/MRPL33/EIF3J/THBS1/LOC100153094/PTGES2/MRPL58/PTCD3/FURIN/PIWIL4/MRPS2/EIF4H/MRPL24/RPS27L/GGT7/NFE2L2/LARP6/MRPL10/UPF3B/MRPL14/GCLC/GGT1/ACO1/WT1/PAIP1/EIF4EBP1/GEMIN5/SP1/THOP1/MRPS9/GPX1/RBM3/MRPL32/FTSJ1/DNAJC24/NCSTN/FASTKD2/RPL9/AGO3/GSTZ1/EIF4A2/MTG1/ATM/IARS2/METTL14/SESN2/MRPL15/EIF3I/RPL39/CNOT8/EIF3M/PSEN1/SLC1A1/GAPDH/EIF3A/E…	267
GO:0051301	cell division	141/5211	152/6334	0.000139048	0.0074024	PGF/KIF20B/PLK2/RGS14/ANAPC5/BIRC5/IL1A/VPS4A/ENSA/CDK1/VEGFA/CAT/PPP1CC/CDC45/CKS1B/NUF2/BOD1/TGFB1/KIF18B/PLK3/CDK2AP2/KIF11/KLHL9/KIF20A/ARL3/AURKB/CDCA3/NCAPG/SGO1/SOX17/SPAG5/CCND2/RBBP8/BCL2L1/CDCA7/CHMP5/CDC6/HAUS1/KLHL21/EXT1/SON/SPAST/NKX3-1/MITD1/TGFA/SNX9/RHOB/UNC119/DLL1/RAB11FIP4/CHMP4C/LOC100525798/KDF1/PIK3C3/RAE1/KATNAL1/CDC25B/APC/E2F8/CXCR5/CDK4/TXNIP/BOD1L1/E2F7/RAB11A/FBXO5/US…	141
GO:0016236	macroautophagy	68/5211	70/6334	0.000141082	0.0074024	SNAPIN/POLDIP2/PHF23/SLC25A5/TMEM39A/TBK1/UFC1/ATP2A2/HDAC10/MAP1LC3A/ATG5/FYCO1/WIPI2/RAB1A/NSFL1C/KDR/ATG12/UBXN2A/DDRGK1/PRKAA2/GBA/SESN2/TMEM41B/PSEN1/PIK3C3/WDR45/UBQLN4/RNF5/TP53INP1/RNF41/SESN3/ADRB2/SLC25A4/PIKFYVE/NBR1/RETREG1/MAP1LC3C/TMEM74/RALB/LAMP2/VCP/STX17/IFT20/WDR45B/RETREG3/RUBCN/WAC/GNAI3/PRKN/CDC37/HUWE1/PHB2/ATG7/MTMR8/ATG13/HDAC6/ATG14/SNAP29/SPTLC1/SIRT1/TIGAR/LZTS1/MTOR/P…	68
GO:0010564	regulation of cell cycle process	148/5211	160/6334	0.000141808	0.0074024	NABP1/HSP70.2/KIF20B/ID2/SOX9/EREG/PLK2/ANAPC5/BIRC5/IL1A/CALR/LIF/RGCC/CCNB3/SOX4/CDK1/MIIP/CDKN2D/PPP1R10/KNSTRN/BMP4/FOXM1/TGFB1/PLK3/CCNF/KAT2A/PKD2/SLC25A33/CDK2AP2/KIF11/FEN1/KLHL9/KIF20A/RINT1/AURKB/AKAP1/NUBP1/RCC1/GEN1/CCNB2/RAD1/CDK7/SPAG5/HYAL1/BRCA1/CCDC8/BID/NSFL1C/CCND2/RAD21/BCL2L1/CHMP5/SPHK1/CDC6/CEP250/RFWD3/RMI2/ATM/TGFA/CCNH/RAB11FIP4/CHMP4C/RNF4/GATA6/ATF5/PIK3C3/RAE1/CDC25B/…	148
GO:0007051	spindle organization	45/5211	45/6334	0.000148331	0.00761593	HSP70.2/PLK2/RGS14/SBDS/CDK1/ABRAXAS2/KNSTRN/NUF2/SAC3D1/TACC3/KIF11/AURKB/RCC1/CCNB2/HAUS6/WDR62/CHMP5/TUBGCP3/HAUS1/SPAST/CHMP4C/RNF4/RAE1/DLGAP5/MZT1/RAB11A/WRAP73/TNKS/CCNB1/CCSAP/SMC3/INO80/CDC20/CCDC61/MOS/AURKA/VCP/STAG2/RHOA/SPC25/VPS4B/CENPH/DCTN6/DRG1/TUBB1	45
GO:0051129	negative regulation of cellular component organization	160/5211	174/6334	0.000180384	0.00911229	PMEPA1/CLU/LOC100510904/SOX9/SNAPIN/DNAJB1/BIRC5/LDLRAD4/CAPG/SEMA6A/OTUB2/PFDN4/LIF/SPRY2/HMGB1/PHF23/WDR54/MET/HNRNPA1/TMOD2/TERF2/TMSB4X/NR1H2/IKBKB/TOP2A/CST3/MID1IP1/TINF2/SLC25A5/TMEM39A/BMP4/SEMA6D/RDX/CCNF/KAT2A/DPP4/PFDN2/VIL1/GHITM/TBX20/AURKB/PFDN6/NUBP1/KDM3A/TERF1/GEN1/RAD1/BRCA1/INPP5K/RAD21/NEU3/TMSB10/CAPZB/PHF1/ATM/MCM2/GBA/UNC119/PSEN1/TACSTD2/DMTN/UBQLN4/APC/FH/THY1/CXCL10/TMOD…	160
GO:0000209	protein polyubiquitination	56/5211	57/6334	0.000187403	0.00927381	ANAPC5/OTUB2/RNF26/IRF2BP1/PRPF19/TRIM27/UBE2L6/RUSC1/ANAPC13/RNF125/SPOP/UBE2V2/BRCA1/TRAF2/UBE2L3/TOPORS/RNF114/RNF5/TNFAIP3/UBE3A/RNF135/UBE2D3/TRAF5/HECW2/UBE3B/RNF20/UBE2C/UBE2B/RNF41/RNF14/STUB1/TNKS/ARIH2/UBE2D1/TRIM32/RNF180/RNF19A/AKTIP/LOC100738479/PELI3/UBE2T/RNF115/FBXO38/PRKN/RNF8/PPIA/HUWE1/OTUB1/KLHL42/UBE2K/MKRN1/HDAC6/TRAF6/GPS2/FBXO4/ERCC8	56
GO:0007346	regulation of mitotic cell cycle	101/5211	107/6334	0.000189503	0.00927381	NABP1/KIF20B/ID2/BTG1/EREG/ANAPC5/BIRC5/IL1A/POLDIP2/RGCC/CCNB3/DUSP3/SOX4/CDK1/MIIP/PPP1R10/BMP4/TGFB1/PLK3/PKD2/CDK2AP2/THAP1/PIM2/ABL1/RINT1/AURKB/RCC1/GEN1/HYAL1/BRCA1/CCDC8/BID/GADD45GIP1/CCND2/RAD21/BCL2L1/SPHK1/CDC6/RFWD3/NKX3-1/ATM/TGFA/CHMP4C/CDC25B/DLGAP5/CDK4/PBX1/E2F7/RAB11A/DCUN1D3/UBE2C/BTG3/CKS2/EME1/TM4SF5/USP44/RPL26/CDK10/CCNB1/SIN3A/CDKN1B/FZD3/INO80/STAT5B/CUL9/STAT5A/TAOK3/PT…	101
GO:0006913	nucleocytoplasmic transport	75/5211	78/6334	0.000210993	0.0100126	NFKBIA/RGS14/CALR/TNPO3/HNRNPA1/PHAX/SSB/KPNA7/SEM1/KPNA2/BMP4/TGFB1/ZC3H11A/NUTF2/SMO/IPO8/DDX39B/ENY2/PKIG/PSEN1/ELAVL1/RAE1/HNRNPA2B1/TNPO2/TXNIP/KPNA3/FYTTD1/CHTOP/CITED1/PTTG1IP/HTATIP2/AKAP8L/IPO13/KPNB1/XPO6/SNUPN/HSPA9/AHCYL1/KPNA5/THOC3/SDAD1/ANP32A/RRS1/TMCO6/NXT1/IPO4/PRKAG1/CD36/HHEX/PTPN11/GLE1/APPL1/AAAS/EGR2/RANBP6/KPNA1/DMAP1/DDX19B/NOP9/NOL6/HYAL2/PHB2/ZPR1/STYX/MAPK14/C5H12orf50…	75
GO:0051169	nuclear transport	75/5211	78/6334	0.000210993	0.0100126	NFKBIA/RGS14/CALR/TNPO3/HNRNPA1/PHAX/SSB/KPNA7/SEM1/KPNA2/BMP4/TGFB1/ZC3H11A/NUTF2/SMO/IPO8/DDX39B/ENY2/PKIG/PSEN1/ELAVL1/RAE1/HNRNPA2B1/TNPO2/TXNIP/KPNA3/FYTTD1/CHTOP/CITED1/PTTG1IP/HTATIP2/AKAP8L/IPO13/KPNB1/XPO6/SNUPN/HSPA9/AHCYL1/KPNA5/THOC3/SDAD1/ANP32A/RRS1/TMCO6/NXT1/IPO4/PRKAG1/CD36/HHEX/PTPN11/GLE1/APPL1/AAAS/EGR2/RANBP6/KPNA1/DMAP1/DDX19B/NOP9/NOL6/HYAL2/PHB2/ZPR1/STYX/MAPK14/C5H12orf50…	75
GO:0044770	cell cycle phase transition	92/5211	97/6334	0.000216536	0.0101223	NABP1/ID2/CDKN2C/PLK2/ANAPC5/BIRC5/RGCC/IQGAP3/CCNB3/ENSA/SOX4/CDK1/INHBA/MIIP/CDKN2D/FOXM1/PLK3/PKD2/CDK2AP2/PIM2/KLF11/CCNI/RINT1/AURKB/RCC1/GEN1/CCNB2/HYAL1/BRCA1/BID/CCND2/RAD21/CDC6/RFWD3/SPAST/ATM/CHMP4C/ATF5/CDC25B/CDK4/PBX1/E2F7/RAB11A/DCUN1D3/UBE2C/AKAP8L/CKS2/FZR1/KDM8/TM4SF5/USP44/CCNO/RPL26/CCNB1/CDK16/SIN3A/CCNE2/FBXL12/CDKN1B/INO80/ARPP19/CCNG1/MOS/TAOK3/XRCC3/MAD2L1/NABP2/CDKN2B/BU…	92
GO:0048285	organelle fission	114/5211	122/6334	0.000265496	0.0122284	HSP70.2/KIF20B/EREG/ANAPC5/BIRC5/IL1A/CALR/MX1/LIF/RGCC/REC8/DDHD2/MCU/NDEL1/RAD51/TOP2A/ABRAXAS2/NUF2/BMP4/KIF11/AURKB/TERF1/NCAPG/SGO1/RCC1/GEN1/CCNB2/RAD1/CCDC8/NSFL1C/RAD21/KDR/CHMP5/MND1/SPHK1/CDC6/SPAST/FIGNL1/ATM/TGFA/CHMP4C/PSMC3IP/UBB/MIEF1/CDC25B/STAT2/MZT1/RAB11A/UBE2C/UBE2B/AKAP8L/CKS2/WRAP73/FZR1/EME1/PEX11A/USP44/TNKS/CCNB1/CCSAP/SPO11/PDE3A/SLC25A46/CHMP1A/SMC3/ING2/CCNE2/WEE2/DSN1…	114
GO:0007017	microtubule-based process	215/5211	238/6334	0.000285721	0.0129692	HSP70.2/KIF20B/RASSF1/SNAPIN/PLK2/RGS14/BIRC5/CCNYL1/MAP1B/FOXJ1/SPRY2/DYNLL1/MET/SBDS/HSPB1/GJA1/CETN2/TERF2/CDK1/KIF22/NDEL1/TUBB4A/ABRAXAS2/KIF24/MID1IP1/DYNLL2/HAP1/PEX13/DYNLRB1/KNSTRN/NUF2/DVL1/TPPP/LOC100155138/ATAT1/KIF18B/PLK3/SAC3D1/CCNF/KAT2A/TACC3/CDK2AP2/KIF11/SPEF2/CFAP206/TUBA1B/KIF20A/ABL1/DNAL4/AURKB/NUBP1/SGO1/RCC1/GEN1/FYCO1/CCNB2/BRCA1/HAUS6/CCDC8/HSPB11/RAB1A/NSFL1C/TUBA1A/WD…	215
GO:0051726	regulation of cell cycle	246/5211	274/6334	0.000291908	0.0130608	NABP1/HSP70.2/KIF20B/ID2/BTG1/CDKN2C/RASSF1/SOX9/EREG/PLK2/ANAPC5/BIRC5/CCNYL1/IL1A/PRCC/JUNB/CALR/POLDIP2/LIF/RGCC/CCNB3/DUSP3/CCNG2/SOX4/CDK1/INHBA/CXCL8/CEBPA/THBS1/MIIP/CDKN2D/GADD45A/GRK5/PPP1R10/KNSTRN/BMP4/FOXM1/TGFB1/PLK3/PRPF19/STOX1/CCNF/KAT2A/PKD2/RB1/SLC25A33/GADD45B/CDK2AP2/THAP1/PIM2/KIF11/RHNO1/FEN1/HUS1/KLHL9/CCNI/KIF20A/ABL1/IRF6/RINT1/AURKB/NR2F2/AKAP1/NUBP1/RCC1/GEN1/CCNB2/RAD1…	246
GO:0000070	mitotic sister chromatid segregation	41/5211	41/6334	0.000325679	0.014167	ANAPC5/BIRC5/REC8/NUF2/AURKB/NCAPG/SGO1/GEN1/RAD21/CHMP5/CDC6/ATM/CHMP4C/RAB11A/UBE2C/AKAP8L/USP44/TNKS/CCNB1/CHMP1A/DSN1/RRS1/INO80/CDC20/XRCC3/POGZ/MAD2L1/BUB3/NCAPH2/MAD2L1BP/SGO2/SMC1A/PTTG1/PCID2/NAA50/ANAPC15/VPS4B/SPDL1/KIF18A/ZWINT/TRIP13	41
GO:1902850	microtubule cytoskeleton organization involved in mitosis	41/5211	41/6334	0.000325679	0.014167	HSP70.2/PLK2/SPRY2/SBDS/GJA1/NDEL1/ABRAXAS2/NUF2/TACC3/KIF11/AURKB/RCC1/NSFL1C/WDR62/CHMP5/SPAST/CHMP4C/RAE1/DLGAP5/MZT1/RAB11A/CENPA/WRAP73/CCNB1/CCSAP/SPRY1/SMC3/CDC20/CCDC61/AURKA/VCP/MAD2L1/STAG2/PAFAH1B1/RHOA/SPC25/VPS4B/SPDL1/CENPH/DCTN6/DRG1	41
GO:0006979	response to oxidative stress	80/5211	84/6334	0.000376731	0.0161633	RCAN1/MCL1/PTGS2/AQP1/MET/ITGAV/TLR4/CAT/ACOX2/DUOX2/PPARGC1A/PLK3/GGT7/NFE2L2/ABL1/ATP2A2/VRK2/PSIP1/HYAL1/TRAF2/RAD52/ROMO1/SPHK1/GPX1/PRKAA2/TLDC2/RHOB/SESN2/PSEN1/SLC1A1/TNFAIP3/SIGMAR1/TXNIP/ARNT/TP53INP1/SESN3/FOXO1/NME5/GPX8/EPX/PDCD10/BRF2/FBXO7/DPEP1/SOD1/OXR1/PPP1R15B/GPX4/HMOX1/LOC100513450/NDUFS8/RIPK3/PXDN/NDUFA12/PRDX6/CD36/DUOX1/MSRB2/HNF1A/WNT16/HMOX2/PRKN/PPIA/HYAL2/GPR37/HDAC6/A…	80
GO:0071826	ribonucleoprotein complex subunit organization	71/5211	74/6334	0.000399871	0.0169242	TARBP2/GEMIN6/DDX20/EIF3J/MRTO4/PTGES3/EIF4H/PRPF19/SCAF11/RPS27L/SNRPD3/PSIP1/GEMIN5/ZFAND1/FASTKD2/EIF3I/PRPF39/EIF3M/EIF3A/DENR/DHX30/SNRPD1/LUC7L/SF3B1/LOC102162486/EIF3H/LOC100738684/RPL38/SNRPF/PIH1D1/ABT1/SNRPC/GEMIN2/EIF2S2/RPS27/MRPS11/SNRPG/RSL24D1/NAF1/SLU7/RPL10/SFSWAP/SRSF6/RPS28/RPSA/RRS1/CELF3/RPLP0/NUFIP1/VCP/AAR2/TAF9/SHQ1/SRSF1/RPL6/DDX28/PRPF31/MRPS7/CLP1/USP39/EIF3K/RPL23A/MRP…	71
GO:0006281	DNA repair	146/5211	159/6334	0.000418365	0.0174709	NABP1/NSMCE4A/TP53/OTUB2/POLDIP2/REC8/HMGB2/HMGB1/MCM3/MDC1/CETN2/NEIL2/FAN1/KIF22/SSRP1/POLR2I/RAD51/CDKN2D/FOXM1/PRPF19/MSH6/DCLRE1A/FEN1/SAMHD1/POLE2/POLL/GINS2/HDAC10/TDP1/GTF2H4/MSH2/DDB1/GEN1/RAD1/UBE2V2/BRCA1/LIG4/MMS19/RAD52/RAD21/ASF1A/RBBP8/REXO4/PARP2/RFWD3/RMI2/RNASEH2A/FIGNL1/RFC4/ATM/PALB2/NEIL1/POLG/UBQLN4/FH/ZBTB7A/RBM17/APEX2/DEK/FANCI/XRCC1/RPA1/MORF4L1/POLD4/ALKBH3/RPS3/PSMD14/…	146
GO:0043933	protein-containing complex subunit organization	411/5211	468/6334	0.000433642	0.0178706	PMEPA1/CLU/LIPG/LOC100510904/HSP70.2/LOC100516295/LOC100738859/SOX9/DDIT4/SNAPIN/LDLRAD4/CAPG/CALR/MX1/TP53/TARBP2/MAP1B/PLAGL2/LRRC8A/DSTN/HMGB2/HMGB1/PHF23/MET/H2AFY/MCM3/CABIN1/TMOD2/CRYZ/ANKS4B/TLR4/VEGFA/MCU/TMSB4X/MSRB1/NDUFAF3/NDEL1/RAD51/NDUFS7/NR1H2/TICAM1/GEMIN6/DDX20/EIF3J/MID1IP1/CENPO/MRPL58/MRTO4/SEM1/TMEM39A/HJURP/TPPP/TGFB1/CDC42EP3/PTGES3/ATAT1/EIF4H/KIF18B/KCTD10/PRPF19/KCTD1/SC…	411
GO:0006259	DNA metabolic process	223/5211	248/6334	0.000448041	0.0182242	NABP1/LOC100510904/NSMCE4A/TP53/OTUB2/DNASE1/POLDIP2/REC8/HMGB2/HMGB1/MCM3/BCL6/HNRNPA1/MDC1/CETN2/TERF2/NEIL2/FAN1/KIF22/SSRP1/POLR2I/DFFA/RAD51/ENDOG/TOP2A/CDKN2D/PPP1R10/CDC45/TINF2/ISG20/FOXM1/TGFB1/PTGES3/PPARGC1A/PRPF19/MSH6/DCLRE1A/YLPM1/ZNF445/FEN1/SAMHD1/POLE2/NOP10/POLL/GINS2/NOX4/HDAC10/TDP1/GTF2H4/MSH2/TERF1/DDB1/GEN1/RAD1/UBE2V2/BRCA1/TRAIP/LIG4/MMS19/RAD52/RAD21/ASF1A/RBBP8/REXO4/CD…	223
GO:0033044	regulation of chromosome organization	70/5211	73/6334	0.000468578	0.0188152	ANAPC5/BIRC5/LIF/OGT/BCL6/HNRNPA1/TERF2/TOP2A/PPP1R10/TINF2/TGFB1/YLPM1/FEN1/AURKB/TERF1/GEN1/BRCA1/MORC2/LIG4/RAD21/CDC6/RMI2/PHF1/ATM/MCM2/HMBOX1/LOC100525798/RNF4/CCT3/RNF20/APOBEC1/CHTOP/UBE2C/TEN1/AKAP8L/NAT10/MPHOSPH8/USP44/FMR1/TNKS/CCNB1/SIN3A/ING2/CCT6A/NAF1/SMAD4/MOS/XRCC3/CCT4/PIWIL2/MAD2L1/NABP2/BUB3/MAD2L1BP/TERF2IP/CTNNB1/ATF7IP/POT1/MNAT1/TAL1/PAXBP1/PCID2/ANAPC15/SPDL1/SETDB1/SIRT…	70
GO:2000058	regulation of ubiquitin-dependent protein catabolic process	39/5211	39/6334	0.00048248	0.0191282	CLU/HSP70.2/ZFAND2A/SMAD7/DVL1/N4BP1/PLK3/SOCS5/DDRGK1/PDCL3/PTK2B/GBA/AGTPBP1/PSEN1/UBQLN4/ARAF/RNF14/RACK1/FZR1/STUB1/BCAP31/RNF139/RNF180/RNF19A/CDC20/SOCS4/SUMO2/TAF9/BAG6/WAC/PRKN/RPL23/STYX/WNT1/TRIM39/PSMD10/NUB1/RPL11/PARK7	39
GO:0031023	microtubule organizing center organization	38/5211	38/6334	0.00058722	0.0229897	PLK2/FOXJ1/CETN2/NDEL1/SAC3D1/CCNF/KAT2A/KIF11/NUBP1/SGO1/GEN1/BRCA1/NSFL1C/WDR62/CHMP5/CEP250/HAUS1/CHMP4C/ATF5/LOC100622849/CHORDC1/NAT10/CEP152/FES/CEP63/CCDC61/MDM1/AURKA/XRCC3/KIAA0753/PLK4/CTNNB1/PARD6G/CCP110/VPS4B/RBM14/SIRT1/XRCC2	38
GO:0022618	ribonucleoprotein complex assembly	68/5211	71/6334	0.000642405	0.0248396	TARBP2/GEMIN6/DDX20/EIF3J/MRTO4/PTGES3/EIF4H/PRPF19/SCAF11/RPS27L/SNRPD3/PSIP1/GEMIN5/FASTKD2/EIF3I/PRPF39/EIF3M/EIF3A/DENR/DHX30/SNRPD1/LUC7L/SF3B1/LOC102162486/EIF3H/LOC100738684/RPL38/SNRPF/PIH1D1/ABT1/SNRPC/GEMIN2/EIF2S2/RPS27/MRPS11/SNRPG/RSL24D1/NAF1/SLU7/RPL10/SFSWAP/SRSF6/RPS28/RPSA/RRS1/CELF3/RPLP0/NUFIP1/AAR2/TAF9/SHQ1/SRSF1/RPL6/DDX28/PRPF31/MRPS7/CLP1/USP39/EIF3K/RPL23A/MRPL20/GEMIN8/…	68
GO:0035966	response to topologically incorrect protein	37/5211	37/6334	0.000714675	0.0272971	CLU/HSPA6/HSP70.2/CALR/CREB3L1/CREB3L2/DERL3/HSPB8/NFE2L2/DNAJB12/ATF6B/YOD1/TMTC4/DDRGK1/CLGN/RNF5/CREBRF/HSPA1L/VAPB/STUB1/CREB3/HSPA9/DDIT3/FICD/CALR3/CREB3L4/SERP1/DNAJB5/VCP/TMBIM6/BAG6/STT3B/OPTN/RNF121/HDAC6/NCK2/SELENOS	37
GO:0008654	phospholipid biosynthetic process	58/5211	60/6334	0.000758304	0.0286146	PLSCR3/DGKA/PIGQ/TAMM41/PIGL/SGMS2/CDS2/CRLS1/LPCAT1/SAMD8/PIGO/DPAGT1/MPPE1/HMGCS1/PEMT/FDPS/CWH43/AGPAT2/DPM2/DOLK/PIGK/MBOAT7/PIGB/PCYT1B/PIGF/GPAT3/ALOX15/SGMS1/LOC100625049/FITM1/GPAM/DPM1/CDIPT/TMEM38B/PISD/PIGP/CDS1/PMVK/PIGU/AGPAT1/FITM2/PIGH/ORMDL1/PIGV/SLC27A1/PLD1/PGAP3/CHPT1/CEPT1/PIGM/CHKB/HTR2B/GPAT2/ABHD5/PIGC/NUS1/HEXB/PIP4K2A	58
GO:0007098	centrosome cycle	36/5211	36/6334	0.000869763	0.0324297	PLK2/CETN2/NDEL1/SAC3D1/CCNF/KAT2A/KIF11/NUBP1/SGO1/GEN1/BRCA1/NSFL1C/WDR62/CHMP5/CEP250/HAUS1/CHMP4C/ATF5/LOC100622849/CHORDC1/NAT10/CEP152/FES/CEP63/MDM1/AURKA/XRCC3/KIAA0753/PLK4/CTNNB1/PARD6G/CCP110/VPS4B/RBM14/SIRT1/XRCC2	36
GO:0062197	cellular response to chemical stress	57/5211	59/6334	0.000894855	0.0329728	MCL1/AQP1/MET/TRPV4/TLR4/EFHD1/PPARGC1A/PKD2/YBX3/NFE2L2/ABL1/ATP2A2/VRK2/TRAF2/RAD52/LRRC8D/ROMO1/SPHK1/PRKAA2/RHOB/SESN2/SLC1A1/TNFAIP3/SIGMAR1/ARNT/LOC100515171/TP53INP1/FOXO1/NME5/WNK3/AQP5/DDIT3/PDCD10/BRF2/FBXO7/DPEP1/SOD1/OXR1/LOC100513450/RIPK3/CD36/WNT16/PRKN/PPIA/GPR37/HDAC6/EIF2S1/KEAP1/NR4A2/WNT1/PLEKHA1/SIRT1/PRKRA/PRDX3/CAPN3/MGST1/PARK7	57
GO:0034599	cellular response to oxidative stress	47/5211	48/6334	0.000940308	0.0342447	MCL1/AQP1/MET/TLR4/PPARGC1A/NFE2L2/ABL1/ATP2A2/VRK2/TRAF2/RAD52/ROMO1/SPHK1/PRKAA2/RHOB/SESN2/SLC1A1/TNFAIP3/SIGMAR1/ARNT/TP53INP1/FOXO1/NME5/PDCD10/BRF2/FBXO7/DPEP1/SOD1/OXR1/LOC100513450/RIPK3/CD36/WNT16/PRKN/PPIA/GPR37/HDAC6/EIF2S1/KEAP1/NR4A2/WNT1/PLEKHA1/SIRT1/PRKRA/PRDX3/MGST1/PARK7	47
GO:0000280	nuclear division	104/5211	112/6334	0.000984089	0.0354272	HSP70.2/KIF20B/EREG/ANAPC5/BIRC5/IL1A/CALR/LIF/RGCC/REC8/NDEL1/RAD51/TOP2A/ABRAXAS2/NUF2/BMP4/KIF11/AURKB/TERF1/NCAPG/SGO1/RCC1/GEN1/CCNB2/RAD1/CCDC8/NSFL1C/RAD21/CHMP5/MND1/SPHK1/CDC6/SPAST/FIGNL1/ATM/TGFA/CHMP4C/PSMC3IP/UBB/CDC25B/MZT1/RAB11A/UBE2C/UBE2B/AKAP8L/CKS2/WRAP73/FZR1/EME1/USP44/TNKS/CCNB1/CCSAP/SPO11/PDE3A/CHMP1A/SMC3/ING2/CCNE2/WEE2/DSN1/TERB2/TEX15/CDKN1B/RRS1/INO80/CDC20/CCDC61/CU…	104
GO:1903320	regulation of protein modification by small protein conjugation or removal	56/5211	58/6334	0.00105544	0.037564	ISG15/OTUB2/OGT/SPRY2/PHF23/SOX4/SMAD7/TICAM1/BCL10/N4BP1/ABL1/BRCA1/SPHK1/COPS9/SPOPL/TOPORS/PSEN1/UBB/KLHL40/TNFAIP3/DCUN1D4/DCUN1D3/ARNT/PIAS3/XIAP/DCUN1D5/RNF20/CRY1/PTTG1IP/EGR1/FZR1/STUB1/USP44/UBE2D1/BAG2/RNF180/CDC20/MAD2L1/ARRDC3/TBC1D7/ARRDC4/PIN1/PRKN/VPS28/PPIA/HUWE1/OTUB1/AMER1/FYN/PSMD10/GPS2/GTPBP4/CAPN3/FBXO4/PARK7/NDFIP2	56
GO:0043484	regulation of RNA splicing	46/5211	47/6334	0.00112283	0.0395136	RBM25/SLC38A2/HNRNPA1/RBFOX2/TRA2B/PRPF19/RBM38/RBM5/RBMX/SF3B4/WTAP/HNRNPF/RBM3/SON/RBM12/NOVA2/ZBTB7A/RBM17/SRSF10/SRSF2/DYRK1A/RBM42/EIF4A3/TRA2A/MBNL3/ESRP1/ZC3H10/FMR1/SRSF7/CLK1/SRSF6/CELF3/PRDX6/RBM39/C1H9orf78/DAZAP1/MAGOH/SRSF12/PQBP1/ZPR1/CLK4/PTBP1/RBM8A/RBM7/QKI/PTBP3	46
GO:1903362	regulation of cellular protein catabolic process	55/5211	57/6334	0.00124416	0.0421802	CLU/HSP70.2/ZFAND2A/SMAD7/FURIN/DVL1/N4BP1/PLK3/SOCS5/DDRGK1/RHBDF1/PDCL3/PTK2B/RGP1/GBA/AGTPBP1/PSEN1/UBB/UBQLN4/TNFAIP3/PITHD1/PSMD14/PTTG1IP/ARAF/RNF14/RACK1/FZR1/STUB1/RNFT2/FBXL5/BCAP31/RNF139/BAG2/MYLIP/RNF180/RNF19A/CDC20/SOCS4/SUMO2/TAF9/BAG6/RIC1/WAC/HAMP/PRKN/RPL23/PSME3/STYX/AMER1/WNT1/TRIM39/PSMD10/NUB1/RPL11/PARK7	55
GO:0010948	negative regulation of cell cycle process	72/5211	76/6334	0.0012466	0.0421802	NABP1/BIRC5/CALR/LIF/RGCC/SOX4/CDK1/MIIP/CDKN2D/PPP1R10/BMP4/PLK3/CCNF/KAT2A/PKD2/CDK2AP2/RINT1/AURKB/NUBP1/GEN1/CCNB2/RAD1/BRCA1/RAD21/CDC6/RFWD3/ATM/CHMP4C/ATF5/E2F8/CDK4/E2F7/DCUN1D3/FZR1/USP44/RPL26/PRKACA/TNKS/CCNB1/WEE2/GPER1/MDM1/MOS/TAOK3/NME6/XRCC3/MAD2L1/NABP2/CDKN2B/BUB3/GPR3/INTS3/PLK5/UIMC1/MAD2L1BP/HORMAD1/DONSON/TAOK1/MDM2/RPL23/MIF/PCID2/ANAPC15/CCP110/CCL2/SPDL1/LOC100154415/TRIM…	72
GO:0006914	autophagy	123/5211	134/6334	0.00125248	0.0421802	SNAPIN/PLK2/MCL1/POLDIP2/LEPR/HMGB1/PHF23/TICAM1/ATG2A/SLC25A5/TMEM39A/PLK3/TBK1/TRIM8/UFC1/ATP2A2/PLEKHM1/HDAC10/TGFBRAP1/MAP1LC3A/ATG5/FYCO1/ATG9A/WIPI2/RAB1A/NSFL1C/KDR/ULK3/ATG12/FNBP1L/GABARAPL2/UBXN2A/IL10RA/DDRGK1/PRKAA2/ATG9B/GBA/ATG4C/SESN2/TMEM41B/S100A8/PSEN1/TRIM65/ATG4B/ATG4D/PIK3C3/WDR45/UBQLN4/LOC733579/C10H9orf72/RNF5/GABARAP/FUNDC2/RAB39B/TP53INP1/GABARAPL1/VPS51/RNF41/SESN3/FOXO…	123
GO:0061919	process utilizing autophagic mechanism	123/5211	134/6334	0.00125248	0.0421802	SNAPIN/PLK2/MCL1/POLDIP2/LEPR/HMGB1/PHF23/TICAM1/ATG2A/SLC25A5/TMEM39A/PLK3/TBK1/TRIM8/UFC1/ATP2A2/PLEKHM1/HDAC10/TGFBRAP1/MAP1LC3A/ATG5/FYCO1/ATG9A/WIPI2/RAB1A/NSFL1C/KDR/ULK3/ATG12/FNBP1L/GABARAPL2/UBXN2A/IL10RA/DDRGK1/PRKAA2/ATG9B/GBA/ATG4C/SESN2/TMEM41B/S100A8/PSEN1/TRIM65/ATG4B/ATG4D/PIK3C3/WDR45/UBQLN4/LOC733579/C10H9orf72/RNF5/GABARAP/FUNDC2/RAB39B/TP53INP1/GABARAPL1/VPS51/RNF41/SESN3/FOXO…	123
GO:0000082	G1/S transition of mitotic cell cycle	34/5211	34/6334	0.00128807	0.0429175	ID2/CDKN2C/PLK2/RGCC/IQGAP3/SOX4/INHBA/CDKN2D/PLK3/PKD2/CDK2AP2/PIM2/KLF11/RCC1/HYAL1/BID/CCND2/RFWD3/CDK4/E2F7/DCUN1D3/TM4SF5/RPL26/CDK16/CCNE2/CDKN1B/INO80/CDKN2B/PLK5/APPL1/PSME3/ZPR1/RPS6/CCL2	34
GO:0006888	endoplasmic reticulum to Golgi vesicle-mediated transport	45/5211	46/6334	0.00134024	0.0441854	CREB3L2/ERGIC1/SEC23B/TMED9/TEX261/SAR1B/RINT1/RAB1A/MPPE1/SPAST/SEC22C/TICAM2/SEC24A/TRAPPC4/SEC23A/TMED5/SCAP/RANGRF/TMED1/LMAN2/COPA/SEC24C/TRAPPC1/LOC100157002/IER3IP1/BCAP31/RNF139/SAR1A/YIF1A/GOSR1/STX17/TRAPPC2/YIPF5/TRAPPC5/YIF1B/TRAPPC2L/TMED10/PREB/LMAN1L/COPB1/COPB2/TMED6/TBC1D20/WHAMM/TMED7	45
GO:0034504	protein localization to nucleus	63/5211	66/6334	0.00139969	0.0456649	NFKBIA/SOX9/CALR/TNPO3/LIF/KPNA7/KPNA2/BMP4/DVL1/TGFB1/NUTF2/TRIM8/SMO/OTUD7B/SIX1/IPO8/PKIG/SESN2/TOPORS/PSEN1/ELAVL1/ZBTB7A/MORC3/TNPO2/TXNIP/KPNA3/PTTG1IP/IPO13/KPNB1/SIX4/NR5A1/SNUPN/SIN3A/KPNA5/PIKFYVE/RRS1/TMCO6/NXT1/IPO4/CD36/HHEX/PYGO1/APPL1/PIN1/RANBP6/WRAP53/KPNA1/DMAP1/SUPT7L/HYAL2/PHB2/ZPR1/TBRG1/MAPK14/STAT3/FYN/APOD/TESK1/NXT2/HIKESHI/RPL11/FBXO4/PARK7	63
GO:0044087	regulation of cellular component biogenesis	216/5211	242/6334	0.00152612	0.0492764	PMEPA1/CLU/EPHA2/HSP70.2/SOX9/PLK2/DNAJB1/LDLRAD4/CAPG/RGCC/HMGB1/PHF23/MET/WNT7A/DUSP3/TMOD2/TERF2/NPHP1/TLR4/VEGFA/TPBG/TMSB4X/SDC1/NR1H2/SRF/TICAM1/IKBKB/PEAK1/HAP1/VCL/TMEM39A/HJURP/TPPP/TGFB1/CDC42EP3/ATAT1/SLITRK2/RDX/TRIM27/KAT2A/VIL1/FZD5/MNS1/ABL1/SAR1B/ARPC2/TBX20/PLEKHM1/ATG5/ARF6/RCC1/SIX1/DCDC2/S100A10/HYAL1/BID/ARPC1B/GRB2/INPP5K/TRAF2/MORC2/KDR/PFN2/BHLHB9/CHMP5/TMSB10/SPHK1/FNBP1L…	216
