# Supplementary material for: TRIM8 inhibits porcine epidemic diarrhoea virus replication by targeting and ubiquitinately degrading the nucleocapsid protein
Source: Vet Res. 2025 Jan 16;56:14. doi: 10.1186/s13567-024-01443-2 (PMC11740423; doi:10.1186/s13567-024-01443-2)
Supplement: Supplementary file 12 — Additional file 12. KEGG enrichment for differentially expressed genes between PEDV-infected and uninfected control groups. [file 13567_2024_1443_MOESM12_ESM.xlsx]

## Sheet: Additional file 12
Additional file 12. KEGG enrichment for differentially expressed genes between PEDV-infected and uninfected control groups
ID	Description	GeneRatio	BgRatio	pvalue	p.adjust	geneID	Count
ssc04060	Cytokine-cytokine receptor interaction	35/407	271/8871	2.26926e-08	5.72549e-06	LOC100624226/CSF2/TNFSF9/IL11/IL1A/IL2RG/CCL5/IL18/LIF/LEPR/NGFR/CXCL8/IL1RL1/INHBE/CNTF/IL15RA/IL19/NGF/CCL4/IL10RA/EBI3/CCL3L1/CXCL10/CXCR5/LOC100515345/CCR7/CXCR2/IL5/IL2RA/CCL22/OSM/IL20/CCR9/IL29/IL31	35
ssc04010	MAPK signaling pathway	26/407	289/8871	0.000762503	0.0315894	DUSP1/HSPA6/PGF/DUSP5/EPHA2/HSP70.2/MAP4K4/NFKB2/AREG/EREG/IL1A/DUSP4/MET/NGFR/MAP3K5/KDR/NGF/VEGFC/RASGRP4/PLA2G4A/PTPRR/PTPN5/HSPA1L/CACNA1I/CACNB2/PLA2G4E	26
ssc04151	PI3K-Akt signaling pathway	26/407	347/8871	0.00924677	0.127929	PGF/LAMA3/EPHA2/ITGA5/CDKN1A/LAMB3/LAMC2/AREG/EREG/MCL1/IL2RG/CREB3L1/ITGA2/ITGA6/MET/ITGAV/TLR4/NGFR/CREB3L3/LPAR5/ITGB1/KDR/NGF/VEGFC/IL2RA/OSM	26
ssc04061	Viral protein interaction with cytokine and cytokine receptor	18/407	85/8871	3.94861e-08	5.72549e-06	LOC100624226/IL2RG/CCL5/IL18/CXCL8/IL19/CCL4/IL10RA/CCL3L1/CXCL10/CXCR5/LOC100515345/CCR7/CXCR2/IL2RA/CCL22/IL20/CCR9	18
ssc04630	JAK-STAT signaling pathway	17/407	163/8871	0.00127835	0.0411911	CDKN1A/IRF9/CSF2/IL11/MCL1/IL2RG/LIF/LEPR/CNTF/IL15RA/IL19/IL10RA/IL5/IL2RA/OSM/IL20/IL29	17
ssc00590	Arachidonic acid metabolism	12/333	76/8871	2.28907e-05	0.00394279	GPX3/LOC100739741/LOC100622246/CBR3/CYP2C33/ALOX5/CBR1/PTGDS/ALOX12B/AKR1C1/CYP2C49/CYP2C42	12
ssc04974	Protein digestion and absorption	12/333	104/8871	0.000497432	0.029448	COL4A3/COL1A2/SLC9A3/DPP4/SLC7A8/CPB2/COL14A1/SLC6A19/FXYD2/SLC7A7/SLC7A9/COL23A1	12
ssc04978	Mineral absorption	10/333	54/8871	2.66405e-05	0.00394279	MT-2B/SLC34A1/SLC9A3/SLC5A1/SLC30A1/SLC31A1/SLC40A1/SLC6A19/FXYD2/TRPV6	10
ssc00260	Glycine, serine and threonine metabolism	8/333	42/8871	0.00013992	0.0138055	SDSL/CHDH/AMT/AGXT/LOC110255953/DAO/GATM/SARDH	8
ssc00430	Taurine and hypotaurine metabolism	5/333	21/8871	0.00089555	0.0441805	GGT6/CSAD/LOC100515185/FMO3/LOC110255172	5
