# Supplementary material for: TRIM8 inhibits porcine epidemic diarrhoea virus replication by targeting and ubiquitinately degrading the nucleocapsid protein
Source: Vet Res. 2025 Jan 16;56:14. doi: 10.1186/s13567-024-01443-2 (PMC11740423; doi:10.1186/s13567-024-01443-2)
Supplement: Supplementary file 13 — Additional file 13. GO annotation for differentially expressed genes between PEDV-infected TRIM8 overexpression and wild-type groups. [file 13567_2024_1443_MOESM13_ESM.xlsx]

## Sheet: Additional file 13
Additional file 13. GO annotaton for differentially expressed genes between PEDV-infected TRIM8 overexpression and wild type groups
ID	Description	GeneRatio	BgRatio	pvalue	p.adjust	geneID	Count
GO:0006396	RNA processing	330/4738	345/6334	2.03286e-26	6.36488e-23	PABPC4/TARBP2/RBM25/HNRNPA1/GPKOW/LGALS3/RBM5/SRSF11/SSB/HNRNPA2B1/PTBP1/AAR2/RBM41/U2AF2/RPP40/NAF1/LOC100518848/SF3B2/ZBTB7A/OSGEP/SNRPD3/ELP6/RPS25/IMP3/RPL26/PNN/NOL6/EXOSC4/RPS6/ESF1/UTP11/PPAN/PUS3/NSA2/DDX49/PSIP1/RBM6/NOL11/LSM5/NOL9/RPL7/SON/PAN2/RPL7L1/NSUN3/RRP9/ABT1/WDR18/EXOSC10/DHX16/RBM39/CLK1/NOP10/PRPF38B/CLP1/CWF19L1/EIF6/SRSF5/POP1/GEMIN6/MRM1/ISG20/MRM3/RCL1/THOC2/LUC7L/GTPBP4…	330
GO:0046907	intracellular transport	358/4738	394/6334	6.95261e-17	1.08843e-13	MX1/SLC9A3R1/HNRNPA1/SEM1/KPNA7/KIF20B/TIMM22/SRP68/NPC1/CHCHD4/MON1B/PEX26/COPA/TXNIP/SRP14/ENY2/CREB3L2/EGR2/SSB/RAB3D/SEC23B/HNRNPA2B1/PPARG/HAP1/EHD2/SNAPIN/M6PR/VPS18/UBB/TGFB1/SCAP/SEC61A1/NEMF/NOL6/NUTF2/PTTG1IP/MAPK14/TOMM20/TMEM201/SEC24C/RAB13/SMO/ATP2A2/MAP1B/PREB/IFT20/SNX5/VIPAS39/TEX261/PHAX/SDAD1/ZFAND1/STXBP1/SEC24A/NUS1/BID/RINT1/VPS11/YWHAH/ERGIC1/EIF6/TIMM21/PLEKHJ1/KPNA2/AP2S1…	358
GO:0008380	RNA splicing	147/4738	150/6334	1.63839e-15	1.70993e-12	PABPC4/RBM25/HNRNPA1/GPKOW/LGALS3/RBM5/SRSF11/PTBP1/AAR2/RBM41/U2AF2/SF3B2/ZBTB7A/SNRPD3/PNN/PSIP1/RBM6/LSM5/SON/DHX16/RBM39/CLK1/PRPF38B/CLP1/CWF19L1/SRSF5/GEMIN6/LUC7L/DDX20/RBM38/TSEN2/WT1/DYRK1A/RBM17/SNRPF/PRPF4/FMR1/MBNL3/RTCB/SF1/SRSF2/SNU13/CDC40/SRSF1/SRSF6/TRA2A/SNRPD1/SF3B1/RBM42/WTAP/PAXBP1/DHX8/RBM14/CWC15/HNRNPF/PTBP3/NCBP2/HNRNPM/STRAP/SLC38A2/CLK4/UBL5/RBFOX2/GEMIN2/PRPF18/CLNS1A/…	147
GO:0006397	mRNA processing	162/4738	167/6334	2.37517e-15	1.85916e-12	PABPC4/RBM25/HNRNPA1/GPKOW/LGALS3/RBM5/HNRNPA2B1/PTBP1/AAR2/RBM41/U2AF2/SF3B2/ZBTB7A/SNRPD3/PNN/PSIP1/RBM6/LSM5/SON/PAN2/DHX16/RBM39/PRPF38B/CLP1/CWF19L1/SRSF5/GEMIN6/THOC2/LUC7L/DDX20/TSEN2/DYRK1A/RBM17/SNRPF/PRPF4/FMR1/RNASEL/MBNL3/RBBP6/AKAP8L/SF1/SRSF2/CDC40/SRSF1/SRSF6/PAPOLA/PCF11/TRA2A/SNRPD1/SF3B1/SMN1/SSU72/RBM42/WTAP/RBM26/THOC7/PAXBP1/RBM14/CSTF2T/CWC15/PTBP3/PAPOLG/NCBP2/HNRNPM/LSM1/S…	162
GO:0006886	intracellular protein transport	254/4738	275/6334	1.81769e-14	9.06673e-12	SEM1/KPNA7/KIF20B/TIMM22/SRP68/CHCHD4/MON1B/PEX26/COPA/TXNIP/SRP14/ENY2/EGR2/SSB/RAB3D/SEC23B/HNRNPA2B1/HAP1/SNAPIN/M6PR/VPS18/TGFB1/SEC61A1/NOL6/NUTF2/PTTG1IP/MAPK14/TOMM20/SEC24C/SMO/PREB/IFT20/SNX5/VIPAS39/SDAD1/ZFAND1/STXBP1/SEC24A/BID/VPS11/YWHAH/EIF6/TIMM21/KPNA2/AP2S1/COPG2/PSEN1/AP3M1/THOC2/TBC1D9B/AP1G2/SRPRA/CD74/AP1M1/KPNA3/EDEM2/SEC23A/COPZ1/SAR1B/TOMM40L/SNUPN/RRS1/DDX19B/TIMM44/AKAP…	254
GO:0016071	mRNA metabolic process	208/4738	221/6334	1.8402e-14	9.06673e-12	PABPC4/RBM25/HNRNPA1/GPKOW/POLR2I/LGALS3/RBM5/SSB/HNRNPA2B1/PTBP1/AAR2/RBM41/U2AF2/SF3B2/ZBTB7A/SMG9/SNRPD3/PNN/EXOSC4/EDC3/PUS3/PSIP1/RBM6/LSM5/SON/PAN2/DHX16/RBM39/CTIF/DCP1B/PRPF38B/CLP1/CWF19L1/SRSF5/GEMIN6/DXO/THOC2/LUC7L/DDX20/TSEN2/DYRK1A/RBM17/SNRPF/PRPF4/POLR2G/FMR1/CARHSP1/RNASEL/PUS1/MBNL3/RBBP6/AKAP8L/SF1/SRSF2/CDC40/SRSF1/CNOT9/ELAVL1/SRSF6/CNOT8/PAPOLA/PCF11/TRA2A/SNRPD1/SF3B1/SMN1/…	208
GO:0070727	cellular macromolecule localization	405/4738	457/6334	2.14571e-14	9.06673e-12	TRIM8/MX1/TNFAIP3/SLC9A3R1/SEM1/KPNA7/KIF20B/TIMM22/SRP68/S100A10/CHCHD4/MON1B/GLMP/PEX26/COPA/TXNIP/SRP14/TPP1/ENY2/EGR2/SSB/RAB3D/SEC23B/HNRNPA2B1/PPARG/HAP1/EHD2/SNAPIN/M6PR/VPS18/ZBTB7A/CRKL/TGFB1/VCL/SEC61A1/NOL6/NUTF2/PTTG1IP/MAPK14/TOMM20/WNT5A/LIF/AKAP1/SEC24C/RAB13/SMO/PREB/IFT20/SNX5/VIPAS39/PIN1/CCT3/SDAD1/ZFAND1/STXBP1/SEC24A/AURKB/EPHA2/DUOXA1/BID/VPS11/YWHAH/NSFL1C/DDIT3/SESN2/EIF6/…	405
GO:0006511	ubiquitin-dependent protein catabolic process	175/4738	183/6334	2.31664e-14	9.06673e-12	HSP70.2/TNFAIP3/USP18/UBE2L6/ZFAND2A/CLU/PSMD3/USP7/CCNF/PCBP2/PSMB3/KCTD5/PSMA7/NEMF/SIAH2/USP5/CDC20/NTAN1/RPL23/GBA/PTK2B/PSMA1/DNAJB12/PSMD4/UBQLN4/UCHL3/NSFL1C/SOCS5/PSMA3/YOD1/DDIT3/RNF122/KCTD10/WWP1/BAP1/PSEN1/CUL5/DNAJB9/RAD23A/USP16/HUWE1/UBE3A/ARAF/KEAP1/RNF13/RNF5/SMAD7/EDEM2/KLHL42/BAG6/CACUL1/RBBP6/RNF115/STT3B/TNFAIP1/ANAPC10/PSMB9/RNF103/FAF2/FBXL12/PSMD10/CUL9/RNF11/NDFIP2/HECW2/…	175
GO:0034613	cellular protein localization	403/4738	455/6334	3.10778e-14	1.08116e-11	TRIM8/MX1/TNFAIP3/SLC9A3R1/SEM1/KPNA7/KIF20B/TIMM22/SRP68/S100A10/CHCHD4/MON1B/GLMP/PEX26/COPA/TXNIP/SRP14/TPP1/ENY2/EGR2/SSB/RAB3D/SEC23B/HNRNPA2B1/PPARG/HAP1/EHD2/SNAPIN/M6PR/VPS18/ZBTB7A/CRKL/TGFB1/VCL/SEC61A1/NOL6/NUTF2/PTTG1IP/MAPK14/TOMM20/WNT5A/LIF/AKAP1/SEC24C/RAB13/SMO/PREB/IFT20/SNX5/VIPAS39/PIN1/CCT3/SDAD1/ZFAND1/STXBP1/SEC24A/AURKB/EPHA2/DUOXA1/BID/VPS11/YWHAH/NSFL1C/DDIT3/SESN2/EIF6/…	403
GO:0043632	modification-dependent macromolecule catabolic process	180/4738	189/6334	3.5653e-14	1.1163e-11	ISG15/HSP70.2/TNFAIP3/USP18/UBE2L6/ZFAND2A/CLU/PSMD3/USP7/CCNF/PCBP2/UBB/PSMB3/KCTD5/PSMA7/NEMF/SIAH2/USP5/CDC20/NTAN1/RPL23/GBA/PTK2B/PSMA1/DNAJB12/PSMD4/UBQLN4/UCHL3/NSFL1C/SOCS5/PSMA3/YOD1/DDIT3/RNF122/KCTD10/WWP1/BAP1/PSEN1/CUL5/DNAJB9/RAD23A/USP16/HUWE1/UBE3A/ARAF/KEAP1/RNF13/RNF5/SMAD7/EDEM2/KLHL42/BAG6/CACUL1/RBBP6/RNF115/STT3B/TNFAIP1/ANAPC10/PSMB9/RNF103/FAF2/FBXL12/PSMD10/CUL9/RNF11/NDF…	180
GO:0045184	establishment of protein localization	415/4738	470/6334	4.06413e-14	1.1568e-11	MX1/RSAD2/TNFAIP3/SEM1/KPNA7/KIF20B/TIMM22/SRP68/BIRC5/CHCHD4/MON1B/NUP93/PEX26/COPA/NUP85/TXNIP/RABIF/SRP14/ENY2/EGR2/SSB/RAB3D/SEC23B/HNRNPA2B1/PPARG/HAP1/SNAPIN/KTN1/SOX4/M6PR/VPS18/IL6/TGFB1/SEC62/SEC61A1/NOL6/NUTF2/PTTG1IP/MAPK14/TOMM20/SCAMP3/USE1/SEC24C/RAB13/SMO/PREB/IFT20/SNX5/VIPAS39/PLA2G6/CCT3/PHAX/VPS37B/SDAD1/ZFAND1/STXBP1/SEC24A/DUOXA1/BID/HNF4A/VPS11/NAGPA/TLR4/YWHAH/DDIT3/GDI1/EI…	415
GO:0019941	modification-dependent protein catabolic process	178/4738	187/6334	5.88611e-14	1.45218e-11	ISG15/HSP70.2/TNFAIP3/USP18/UBE2L6/ZFAND2A/CLU/PSMD3/USP7/CCNF/PCBP2/UBB/PSMB3/KCTD5/PSMA7/NEMF/SIAH2/USP5/CDC20/NTAN1/RPL23/GBA/PTK2B/PSMA1/DNAJB12/PSMD4/UBQLN4/UCHL3/NSFL1C/SOCS5/PSMA3/YOD1/DDIT3/RNF122/KCTD10/WWP1/BAP1/PSEN1/CUL5/DNAJB9/RAD23A/USP16/HUWE1/UBE3A/ARAF/KEAP1/RNF13/RNF5/SMAD7/EDEM2/KLHL42/BAG6/CACUL1/RBBP6/RNF115/STT3B/TNFAIP1/ANAPC10/PSMB9/RNF103/FAF2/FBXL12/PSMD10/CUL9/RNF11/NDF…	178
GO:0051603	proteolysis involved in cellular protein catabolic process	203/4738	216/6334	6.09115e-14	1.45218e-11	ISG15/HSP70.2/TNFAIP3/USP18/UBE2L6/ZFAND2A/PSMB8/CLU/PSMD3/USP7/CCNF/PCBP2/UBB/PSMB3/KCTD5/RNFT2/PSMA7/NEMF/SIAH2/USP5/CDC20/NTAN1/CTSK/RPL23/ENC1/GBA/PSME3/PTK2B/PSMA1/DNAJB12/PSMD4/UBQLN4/UCHL3/OMA1/NSFL1C/SOCS5/PSMA3/YOD1/DDIT3/RNF122/KCTD10/WWP1/BAP1/PSEN1/CUL5/DNAJB9/RAD23A/USP16/HUWE1/UBE3A/ARAF/KEAP1/RNF13/RNF5/SMAD7/EDEM2/KLHL42/BAG6/CACUL1/RBBP6/RNF115/STT3B/CTSV/PSMB4/RNF41/TNFAIP1/ANAP…	203
GO:0015031	protein transport	399/4738	451/6334	6.4933e-14	1.45218e-11	MX1/RSAD2/SEM1/KPNA7/KIF20B/TIMM22/SRP68/BIRC5/CHCHD4/MON1B/NUP93/PEX26/COPA/NUP85/TXNIP/RABIF/SRP14/ENY2/EGR2/SSB/RAB3D/SEC23B/HNRNPA2B1/PPARG/HAP1/SNAPIN/KTN1/SOX4/M6PR/VPS18/IL6/TGFB1/SEC62/SEC61A1/NOL6/NUTF2/PTTG1IP/MAPK14/TOMM20/SCAMP3/USE1/SEC24C/RAB13/SMO/PREB/IFT20/SNX5/VIPAS39/PLA2G6/PHAX/VPS37B/SDAD1/ZFAND1/STXBP1/SEC24A/DUOXA1/BID/HNF4A/VPS11/NAGPA/TLR4/YWHAH/GDI1/EIF6/TIMM8B/HNF1B/TIM…	399
GO:0044265	cellular macromolecule catabolic process	282/4738	310/6334	1.20434e-13	2.51387e-11	ISG15/HSP70.2/TNFAIP3/USP18/PABPC4/UBE2L6/ZFAND2A/PSMB8/CLU/TPP1/SSB/PSMD3/USP7/CCNF/PCBP2/NAF1/SMG9/UBB/PSMB3/KCTD5/RNFT2/PSMA7/NEMF/RNASEH2A/EXOSC4/PTTG1IP/SIAH2/USP5/CDC20/NTAN1/EDC3/DFFA/CTSK/RPL23/ENC1/GBA/PSME3/PAN2/PTK2B/PSMA1/DNAJB12/PSMD4/UBQLN4/CTIF/UCHL3/OMA1/DCP1B/NSFL1C/SOCS5/PSMA3/YOD1/DNASE1/DDIT3/RNF122/KCTD10/POP1/WWP1/BAP1/PSEN1/ISG20/DXO/CUL5/DNAJB9/RAD23A/USP16/HUWE1/UBE3A/ARA…	282
GO:0044257	cellular protein catabolic process	211/4738	226/6334	1.50035e-13	2.93599e-11	ISG15/HSP70.2/TNFAIP3/USP18/UBE2L6/ZFAND2A/PSMB8/CLU/TPP1/PSMD3/USP7/CCNF/PCBP2/UBB/PSMB3/KCTD5/RNFT2/PSMA7/NEMF/PTTG1IP/SIAH2/USP5/CDC20/NTAN1/CTSK/RPL23/ENC1/GBA/PSME3/PTK2B/PSMA1/DNAJB12/PSMD4/UBQLN4/UCHL3/OMA1/NSFL1C/SOCS5/PSMA3/YOD1/DDIT3/RNF122/KCTD10/WWP1/BAP1/PSEN1/CUL5/DNAJB9/RAD23A/USP16/HUWE1/UBE3A/ARAF/KEAP1/RNF13/RNF5/SMAD7/EDEM2/KLHL42/BAG6/CACUL1/RBBP6/RNF115/STT3B/CTSV/PSMB4/RNF41…	211
GO:0022613	ribonucleoprotein complex biogenesis	153/4738	159/6334	1.839e-13	3.38701e-11	TARBP2/NOC4L/AAR2/RPP40/NAF1/LOC100518848/SNRPD3/RPS25/IMP3/RPL26/NOL6/RPS6/ESF1/UTP11/PPAN/NSA2/DDX49/PSIP1/NOL11/MRTO4/NOL9/RPL7/RPL7L1/NSUN3/SDAD1/RRP9/ABT1/RPL6/WDR18/NOP10/RPL14/CLP1/EIF6/RPS27L/RPS15/GEMIN6/ISG20/NUFIP1/RCL1/LUC7L/GTPBP4/TSR2/FCF1/DDX20/PTGES3/FDXACB1/EIF3K/SNRPF/NPM3/RRS1/RPL10/SNU13/SRSF1/SRSF6/UTP20/SNRPD1/SF3B1/WDR55/RPL38/EIF3J/SBDS/RPS8/BUD23/GTPBP10/EIF3I/RRP36/RRP15…	153
GO:0030163	protein catabolic process	247/4738	270/6334	8.55448e-13	1.48801e-10	ISG15/HSP70.2/TNFAIP3/USP18/UBE2L6/ZFAND2A/PSMD2/PSMB8/CLU/TPP1/PSMD3/USP7/CCNF/LYPLA2/PCBP2/UBB/PSMB3/KCTD5/RNFT2/PSMA7/NEMF/LPCAT1/PTTG1IP/SIAH2/ASB9/USP5/TIPARP/WNT5A/CDC20/NTAN1/CTSK/RPL23/ENC1/PIN1/GBA/PSME3/TIMP2/PTK2B/PSMA1/DNAJB12/PSMD4/UBQLN4/UCHL3/OMA1/TIMP3/NSFL1C/SOCS5/PSMA3/YOD1/DDIT3/RNF122/KCTD10/WWP1/BAP1/PSEN1/CUL5/SOX9/ABHD17C/DNAJB9/PLK2/RAD23A/USP16/HUWE1/UBE3A/ARAF/KEAP1/RNF1…	247
GO:0000278	mitotic cell cycle	202/4738	217/6334	1.19483e-12	1.96895e-10	HSP70.2/IQGAP3/SLC9A3R1/KIF20B/BIRC5/REC8/NUF2/PIM2/CDC25B/ABRAXAS2/SOX4/KIF11/TGFB1/APC/RPL26/FOXM1/RPS6/CDC20/TACC3/CDC6/DUSP3/KIF20A/SKA2/PSME3/SON/PTTG1/CCND2/AURKB/TUBA1B/GADD45GIP1/LOC100622849/BID/RINT1/RAD51/NSFL1C/STAT5A/JTB/BTG1/IL1A/GEM/INHBA/ID2/PLK2/CEP250/XRCC2/USP16/CENPH/TGFA/ARPP19/SPDL1/CDKN1B/PPP1R10/NAA50/RRS1/CCNB2/AKAP8L/PBX1/TUBA4A/NCAPG/MIIP/CENPW/FBXL12/CDK2AP2/TAOK3/CUL9…	202
GO:0009057	macromolecule catabolic process	326/4738	366/6334	1.92765e-12	3.01773e-10	ISG15/HSP70.2/TNFAIP3/USP18/PABPC4/UBE2L6/ZFAND2A/PSMD2/PSMB8/CLU/TPP1/SSB/PSMD3/USP7/CCNF/LYPLA2/PCBP2/NAF1/SMG9/UBB/PSMB3/KCTD5/TGFB1/RNFT2/PSMA7/NEMF/LPCAT1/RNASEH2A/EXOSC4/PTTG1IP/SIAH2/ASB9/USP5/TIPARP/WNT5A/CDC20/NTAN1/EDC3/DFFA/CTSK/RPL23/ENC1/PIN1/GBA/PSME3/TIMP2/PAN2/PTK2B/PSMA1/DNAJB12/PSMD4/UBQLN4/CTIF/UCHL3/OMA1/DCP1B/TIMP3/NSFL1C/SOCS5/PSMA3/YOD1/DNASE1/DDIT3/RNF122/KCTD10/POP1/WWP1/…	326
GO:0034470	ncRNA processing	138/4738	144/6334	8.79851e-12	1.31182e-09	TARBP2/SSB/RPP40/NAF1/LOC100518848/OSGEP/ELP6/RPS25/IMP3/RPL26/NOL6/EXOSC4/RPS6/ESF1/UTP11/PPAN/PUS3/NSA2/DDX49/NOL11/NOL9/RPL7/RPL7L1/NSUN3/RRP9/ABT1/WDR18/NOP10/CLP1/EIF6/POP1/ISG20/GTPBP4/TSR2/FCF1/ZBTB8OS/FDXACB1/TSEN2/RPP30/THUMPD1/TYW3/PUS1/TRMT6/NPM3/INTS10/RRS1/RTCB/TRMT10C/ELP5/MTO1/DGCR8/UTP20/WDR55/ELAC1/ELP1/SBDS/RPS8/BUD23/RRP36/RRP15/AGO2/SHQ1/EXOSC2/NHP2/RPL27/ADAT2/RPS16/POP4/BCDI…	138
GO:0010498	proteasomal protein catabolic process	120/4738	124/6334	2.26428e-11	3.22248e-09	HSP70.2/ZFAND2A/CLU/CCNF/PCBP2/UBB/PSMB3/KCTD5/RNFT2/PSMA7/NEMF/SIAH2/CDC20/ENC1/GBA/PSME3/PSMA1/DNAJB12/PSMD4/UBQLN4/NSFL1C/SOCS5/PSMA3/YOD1/DDIT3/RNF122/KCTD10/WWP1/PSEN1/CUL5/DNAJB9/RAD23A/HUWE1/ARAF/RNF5/SMAD7/EDEM2/KLHL42/BAG6/STT3B/RNF41/TNFAIP1/ANAPC10/PSMB9/RNF103/FAF2/FBXL12/PSMD10/BAG2/HECW2/FBXL20/PARK7/USP44/PSMD1/RAD23B/RNF121/STYX/FBXL3/RPL11/PSMB6/UBE2C/N4BP1/TRIM39/FBXO6/FBXL5/SPO…	120
GO:1901565	organonitrogen compound catabolic process	335/4738	380/6334	2.37014e-11	3.22649e-09	ISG15/HSP70.2/TNFAIP3/USP18/UBE2L6/ZFAND2A/ARG1/SAMHD1/PSMD2/PSMB8/CLU/TPP1/PSMD3/USP7/CCNF/LYPLA2/PCBP2/UBB/BLVRA/PSMB3/KCTD5/TGFB1/RNFT2/PSMA7/NEMF/LPCAT1/PTTG1IP/SIAH2/ASB9/USP5/TIPARP/WNT5A/CDC20/NTAN1/SLC25A44/CTSK/RPL23/ENC1/ENPP2/PIN1/GBA/PSME3/TIMP2/PTK2B/PSMA1/DNAJB12/FTCD/DERA/PSMD4/UBQLN4/UCHL3/OMA1/HEXB/TIMP3/NSFL1C/SOCS5/PSMA3/YOD1/DDIT3/RNF122/KCTD10/PDE4B/WWP1/BAP1/GGT7/PSEN1/CUL5/…	335
GO:0000375	RNA splicing, via transesterification reactions	110/4738	113/6334	4.17588e-11	5.02872e-09	RBM25/HNRNPA1/GPKOW/RBM5/PTBP1/AAR2/RBM41/SF3B2/ZBTB7A/SNRPD3/PSIP1/RBM6/LSM5/SON/DHX16/RBM39/PRPF38B/CWF19L1/SRSF5/GEMIN6/LUC7L/DDX20/DYRK1A/RBM17/SNRPF/PRPF4/FMR1/MBNL3/SF1/SRSF2/CDC40/SRSF1/SRSF6/TRA2A/SNRPD1/SF3B1/RBM42/WTAP/PAXBP1/RBM14/CWC15/NCBP2/HNRNPM/STRAP/UBL5/GEMIN2/CLNS1A/GEMIN8/SCAF11/USP39/PRPF3/ZMAT2/RBM7/PRPF39/SF3A3/LSM3/PPIL1/MAGOHB/SNRNP35/MAGOH/SNRPG/QKI/SF3B4/ZC3H10/PRPF31/C…	110
GO:0000377	RNA splicing, via transesterification reactions with bulged adenosine as nucleophile	110/4738	113/6334	4.17588e-11	5.02872e-09	RBM25/HNRNPA1/GPKOW/RBM5/PTBP1/AAR2/RBM41/SF3B2/ZBTB7A/SNRPD3/PSIP1/RBM6/LSM5/SON/DHX16/RBM39/PRPF38B/CWF19L1/SRSF5/GEMIN6/LUC7L/DDX20/DYRK1A/RBM17/SNRPF/PRPF4/FMR1/MBNL3/SF1/SRSF2/CDC40/SRSF1/SRSF6/TRA2A/SNRPD1/SF3B1/RBM42/WTAP/PAXBP1/RBM14/CWC15/NCBP2/HNRNPM/STRAP/UBL5/GEMIN2/CLNS1A/GEMIN8/SCAF11/USP39/PRPF3/ZMAT2/RBM7/PRPF39/SF3A3/LSM3/PPIL1/MAGOHB/SNRNP35/MAGOH/SNRPG/QKI/SF3B4/ZC3H10/PRPF31/C…	110
GO:0000398	mRNA splicing, via spliceosome	110/4738	113/6334	4.17588e-11	5.02872e-09	RBM25/HNRNPA1/GPKOW/RBM5/PTBP1/AAR2/RBM41/SF3B2/ZBTB7A/SNRPD3/PSIP1/RBM6/LSM5/SON/DHX16/RBM39/PRPF38B/CWF19L1/SRSF5/GEMIN6/LUC7L/DDX20/DYRK1A/RBM17/SNRPF/PRPF4/FMR1/MBNL3/SF1/SRSF2/CDC40/SRSF1/SRSF6/TRA2A/SNRPD1/SF3B1/RBM42/WTAP/PAXBP1/RBM14/CWC15/NCBP2/HNRNPM/STRAP/UBL5/GEMIN2/CLNS1A/GEMIN8/SCAF11/USP39/PRPF3/ZMAT2/RBM7/PRPF39/SF3A3/LSM3/PPIL1/MAGOHB/SNRNP35/MAGOH/SNRPG/QKI/SF3B4/ZC3H10/PRPF31/C…	110
GO:1903047	mitotic cell cycle process	157/4738	167/6334	4.60835e-11	5.34398e-09	HSP70.2/IQGAP3/KIF20B/BIRC5/REC8/NUF2/PIM2/CDC25B/ABRAXAS2/SOX4/KIF11/APC/RPL26/FOXM1/RPS6/CDC20/TACC3/CDC6/KIF20A/PSME3/SON/PTTG1/CCND2/AURKB/BID/RINT1/RAD51/NSFL1C/JTB/IL1A/INHBA/ID2/PLK2/USP16/CENPH/TGFA/ARPP19/SPDL1/CDKN1B/PPP1R10/NAA50/RRS1/CCNB2/AKAP8L/PBX1/NCAPG/MIIP/FBXL12/CDK2AP2/TAOK3/CUL9/SGO2/AURKA/CHEK1/SIN3A/CDK1/RFWD3/GINS3/NABP1/SBDS/KLF11/CDKN2C/BCL2L1/USP44/SPC25/BUB3/RAD21/VPS4…	157
GO:0042254	ribosome biogenesis	109/4738	112/6334	5.46801e-11	6.11441e-09	NOC4L/RPP40/NAF1/LOC100518848/RPS25/IMP3/RPL26/NOL6/RPS6/ESF1/UTP11/PPAN/NSA2/DDX49/NOL11/MRTO4/NOL9/RPL7/RPL7L1/NSUN3/SDAD1/RRP9/ABT1/RPL6/WDR18/NOP10/RPL14/EIF6/RPS27L/RPS15/ISG20/RCL1/GTPBP4/TSR2/FCF1/FDXACB1/NPM3/RRS1/RPL10/SNU13/UTP20/WDR55/SBDS/RPS8/BUD23/GTPBP10/RRP36/RRP15/SHQ1/EXOSC2/NHP2/RPL27/RSL24D1/RPS16/RPL35/FBL/RPS28/C1D/RPS21/DHX30/PWP1/EXOSC3/FTSJ3/MTERF3/GAR1/MRPL20/WDR74/DDX52…	109
GO:0070647	protein modification by small protein conjugation or removal	221/4738	243/6334	6.75805e-11	7.29636e-09	ISG15/TNFAIP3/USP18/UBE2L6/KLHL21/ARRDC3/EGR1/KAT2A/ENY2/USP7/CCNF/OTUB2/ABRAXAS2/SOX4/UBB/FEM1B/PTTG1IP/ASB9/USP5/CDC20/LOC100738479/FBXO32/ENC1/PHF23/IRF2BP1/PIN1/OGT/UCHL3/SOCS5/YOD1/WSB2/TRIM50/RNF122/UBE2T/KCTD10/RUSC1/DCUN1D5/PSEN1/SOCS1/CUL5/GTPBP4/TBC1D7/USP16/DESI2/RNF26/HUWE1/UBE3A/CRY1/KEAP1/RNF5/SMAD7/SOCS7/ANAPC16/KLHL42/JOSD1/UBE2V2/RAD18/DDB1/RNF115/TRAF5/RNF41/TNFAIP1/KLHL25/EIPR1…	221
GO:0007049	cell cycle	380/4738	437/6334	8.02159e-11	8.37186e-09	HSP70.2/IQGAP3/CXCL8/TNFAIP3/SLC9A3R1/KLHL21/SMC4/KIF20B/JUN/BIRC5/REC8/SPAG5/IRF1/KAT2A/PRCC/NUF2/HAUS6/TXNIP/GADD45A/PIM2/RGS2/CDC25B/CCNF/ABRAXAS2/SOX4/VPS4A/PRKACA/KIF11/UBB/TGFB1/NEK6/KNSTRN/APC/RPL26/FEM1B/CFL1/MAPK14/FOXM1/RPS6/WNT5A/LIF/AKAP1/CDC20/TACC3/MAPRE2/RPS3/CDC6/RPL23/RBBP8/DUSP3/KIF20A/SPECC1L/PIN1/SKA2/PSME3/SON/PTTG1/TXLNG/CCND2/PMF1/AURKB/TUBA1B/GADD45GIP1/LOC100622849/BID/RI…	380
GO:0043161	proteasome-mediated ubiquitin-dependent protein catabolic process	106/4738	109/6334	1.22553e-10	1.23779e-08	HSP70.2/ZFAND2A/CLU/CCNF/PCBP2/PSMB3/KCTD5/PSMA7/NEMF/SIAH2/CDC20/GBA/PSMA1/DNAJB12/PSMD4/UBQLN4/NSFL1C/SOCS5/PSMA3/YOD1/DDIT3/RNF122/KCTD10/WWP1/PSEN1/CUL5/DNAJB9/RAD23A/HUWE1/ARAF/RNF5/SMAD7/EDEM2/KLHL42/BAG6/STT3B/TNFAIP1/ANAPC10/PSMB9/RNF103/FAF2/FBXL12/PSMD10/HECW2/FBXL20/PARK7/USP44/PSMD1/RAD23B/RNF121/STYX/FBXL3/RPL11/PSMB6/UBE2C/N4BP1/TRIM39/FBXO6/FBXL5/SPOP/DVL1/TOPORS/FBXO38/VCP/SGTB/RN…	106
GO:0043043	peptide biosynthetic process	220/4738	243/6334	2.30732e-10	2.25757e-08	TARBP2/MRPL24/MRPL9/RGS2/SOX4/LOC100518848/RPS3A/RPS23/ZC3H15/RPS17/RPL26/NEMF/RPS6/PUM3/RPL15/LOC100623540/RPS3/RPS24/RPL32/RPL23/RPL36/ENC1/UNK/RPL3/MRPS2/RPL35A/RPL6/CTIF/VARS2/RPL14/FXR1/MRPL58/NCK1/EEF1B2/SESN2/RPS27L/RPS15/IARS2/RPL34/EIF4EBP2/RPL12/PAIP1/PDF/EIF5A/MRPL4/MRPL17/RPS27A/RPLP1/USP16/WT1/EIF3K/POLR2G/EIF4A2/FMR1/DPH3/RPS12/RPL36AL/PPP1R15B/SERP1/PIWIL4/HBS1L/PTCD3/TRMT10C/MRPL1…	220
GO:0015833	peptide transport	406/4738	471/6334	2.64291e-10	2.50756e-08	MX1/RSAD2/SLC9A3R1/SEM1/KPNA7/KIF20B/TIMM22/SRP68/BIRC5/CHCHD4/MON1B/NUP93/PEX26/COPA/NUP85/TXNIP/S100A8/RABIF/SRP14/ENY2/EGR2/SSB/RAB3D/SEC23B/HNRNPA2B1/PPARG/HAP1/SNAPIN/KTN1/SOX4/M6PR/VPS18/IL6/TGFB1/SEC62/SEC61A1/NOL6/NUTF2/PTTG1IP/MAPK14/TOMM20/SCAMP3/USE1/SEC24C/RAB13/SMO/PREB/IFT20/SNX5/VIPAS39/PLA2G6/PHAX/VPS37B/SDAD1/ZFAND1/STXBP1/SEC24A/DUOXA1/BID/HNF4A/VPS11/NAGPA/TLR4/YWHAH/GDI1/EIF6/…	406
GO:0043604	amide biosynthetic process	261/4738	293/6334	3.54374e-10	3.26336e-08	TARBP2/ARG1/MRPL24/MRPL9/RGS2/SOX4/LOC100518848/RPS3A/RPS23/ZC3H15/RPS17/RPL26/NEMF/B4GALT5/RPS6/PUM3/RPL15/B3GALT1/LOC100623540/RPS3/RPS24/RPL32/RPL23/RPL36/ENC1/UNK/RPL3/GBA/MRPS2/RPL35A/RPL6/ORMDL3/CTIF/VARS2/RPL14/FXR1/MRPL58/NCK1/EEF1B2/SESN2/RPS27L/RPS15/COPE/IARS2/RPL34/FH/EIF4EBP2/RPL12/ARG2/PAIP1/PDF/EIF5A/MRPL4/MRPL17/RPS27A/RPLP1/USP16/WT1/PDK3/EIF3K/SGMS1/ACACB/POLR2G/EIF4A2/FMR1/DPH3…	261
GO:0042886	amide transport	412/4738	479/6334	3.72423e-10	3.33159e-08	MX1/RSAD2/SLC9A3R1/SEM1/KPNA7/KIF20B/TIMM22/SRP68/BIRC5/CHCHD4/MON1B/NUP93/PEX26/COPA/NUP85/TXNIP/S100A8/RABIF/SRP14/ENY2/EGR2/SSB/RAB3D/SEC23B/HNRNPA2B1/PPARG/HAP1/SNAPIN/KTN1/SOX4/M6PR/VPS18/IL6/TGFB1/SEC62/SEC61A1/NOL6/NUTF2/PTTG1IP/MAPK14/TOMM20/SCAMP3/USE1/SEC24C/RAB13/SMO/PREB/IFT20/SNX5/VIPAS39/PLA2G6/PHAX/VPS37B/SDAD1/ZFAND1/STXBP1/SEC24A/DUOXA1/BID/HNF4A/VPS11/NAGPA/TLR4/YWHAH/GDI1/EIF6/…	412
GO:0016567	protein ubiquitination	170/4738	184/6334	4.50632e-10	3.91925e-08	ISG15/TNFAIP3/UBE2L6/KLHL21/ARRDC3/CCNF/OTUB2/SOX4/UBB/FEM1B/PTTG1IP/ASB9/CDC20/LOC100738479/FBXO32/ENC1/PHF23/IRF2BP1/PIN1/OGT/SOCS5/WSB2/TRIM50/RNF122/UBE2T/KCTD10/RUSC1/DCUN1D5/PSEN1/SOCS1/CUL5/GTPBP4/TBC1D7/RNF26/HUWE1/UBE3A/CRY1/KEAP1/RNF5/SMAD7/SOCS7/ANAPC16/KLHL42/UBE2V2/RAD18/DDB1/RNF115/TRAF5/RNF41/TNFAIP1/KLHL25/EIPR1/RNF103/PSMD10/BAG2/CRBN/CUL9/RNF141/RNF11/TRIM62/NDFIP2/HECW2/UBE2D1/…	170
GO:0032446	protein modification by small protein conjugation	184/4738	201/6334	7.03513e-10	5.95324e-08	ISG15/TNFAIP3/UBE2L6/KLHL21/ARRDC3/EGR1/CCNF/OTUB2/SOX4/UBB/FEM1B/PTTG1IP/ASB9/CDC20/LOC100738479/FBXO32/ENC1/PHF23/IRF2BP1/PIN1/OGT/SOCS5/WSB2/TRIM50/RNF122/UBE2T/KCTD10/RUSC1/DCUN1D5/PSEN1/SOCS1/CUL5/GTPBP4/TBC1D7/RNF26/HUWE1/UBE3A/CRY1/KEAP1/RNF5/SMAD7/SOCS7/ANAPC16/KLHL42/UBE2V2/RAD18/DDB1/RNF115/TRAF5/RNF41/TNFAIP1/KLHL25/EIPR1/PIAS3/RNF103/PSMD10/BAG2/CRBN/CUL9/RNF141/RNF11/TRIM62/NDFIP2/HE…	184
GO:0006412	translation	213/4738	236/6334	9.34026e-10	7.69588e-08	TARBP2/MRPL24/MRPL9/RGS2/SOX4/LOC100518848/RPS3A/RPS23/ZC3H15/RPS17/RPL26/NEMF/RPS6/PUM3/RPL15/LOC100623540/RPS3/RPS24/RPL32/RPL23/RPL36/ENC1/UNK/RPL3/MRPS2/RPL35A/RPL6/CTIF/VARS2/RPL14/FXR1/MRPL58/NCK1/EEF1B2/SESN2/RPS27L/RPS15/IARS2/RPL34/EIF4EBP2/RPL12/PAIP1/PDF/EIF5A/MRPL4/MRPL17/RPS27A/RPLP1/USP16/WT1/EIF3K/POLR2G/EIF4A2/FMR1/DPH3/RPS12/RPL36AL/PPP1R15B/SERP1/PIWIL4/HBS1L/PTCD3/TRMT10C/MRPL1…	213
GO:0033554	cellular response to stress	425/4738	498/6334	2.0159e-09	1.6184e-07	HSPA6/HSP70.2/DNAJB1/CXCL8/TNFAIP3/HNRNPA1/CHD2/SRF/HMGB1/HMGB2/REC8/POLR2I/EGR1/SAMHD1/SSRP1/INIP/MAP4K2/CLU/CREB3L2/NSMCE4A/CREB3L1/YBX3/CEBPB/OTUB2/SOX4/KIF22/ZBTB7A/RNFT2/APC/RPL26/FEM1B/SCAP/RNASEH2A/PTTG1IP/MAPK14/MMS19/FOXM1/KLF2/WNT5A/XRCC1/OXR1/LRRC8D/ATP2A2/RPS3/KLF10/FICD/CBX3/PARP2/ATG5/RBBP8/OARD1/DUSP3/BCL6/UNG/GBA/AQP1/PTK2B/CHD1L/FAM162A/EXO1/MDFIC/NEIL1/EPHA2/BCLAF1/DNAJB12/FTO/B…	425
GO:0006974	cellular response to DNA damage stimulus	224/4738	252/6334	1.06987e-08	8.37438e-07	CHD2/HMGB1/HMGB2/REC8/POLR2I/SAMHD1/SSRP1/INIP/CLU/NSMCE4A/OTUB2/SOX4/KIF22/ZBTB7A/APC/RPL26/FEM1B/RNASEH2A/PTTG1IP/MAPK14/MMS19/FOXM1/XRCC1/RPS3/CBX3/PARP2/RBBP8/OARD1/BCL6/UNG/CHD1L/EXO1/NEIL1/EPHA2/BCLAF1/FTO/BID/UBQLN4/RINT1/RAD51/PNKP/ACKR3/SESN2/RMI2/UBE2T/GRB2/DCUN1D5/PSEN1/TIGAR/SMARCAD1/FH/FAN1/RAD1/RAD23A/XRCC2/USP16/MORF4L1/ERCC3/DYRK1A/HUWE1/RAD52/RBM17/CRY1/BOD1L1/ERCC1/APEX2/PPP1R10…	224
GO:0033043	regulation of organelle organization	263/4738	300/6334	1.38358e-08	1.05658e-06	HSP70.2/HNRNPA1/KIF20B/BIRC5/S100A10/VIL1/SDC1/STMN1/KAT2A/TMOD2/HIP1R/CCNF/HAP1/NAF1/TGFB1/APC/CAPG/WNT5A/LIF/CDC20/EVL/MAP1B/PREB/CDC6/IFT20/CAPZB/ATG5/DCDC2/PHF23/RHOG/MLLT11/BCL6/SKA2/CCT3/OGT/PAN2/PTK2B/FAM162A/MIEF1/AURKB/BID/UBQLN4/OMA1/SLAIN2/NCK1/RMI2/GRB2/ING2/IL1A/MCU/TIGAR/TOP2A/RAD1/CDC42EP2/RASA1/TMSB10/IL1RAP/TACSTD2/TBC1D7/POT1/PLK2/DYRK1A/HUWE1/RALB/SLC35F6/FES/SPEF1/LIMA1/WASL/A…	263
GO:0006364	rRNA processing	80/4738	82/6334	1.606e-08	1.19724e-06	RPP40/NAF1/LOC100518848/RPS25/IMP3/RPL26/NOL6/RPS6/ESF1/UTP11/PPAN/NSA2/DDX49/NOL11/NOL9/RPL7/RPL7L1/NSUN3/RRP9/ABT1/WDR18/NOP10/EIF6/ISG20/GTPBP4/TSR2/FCF1/FDXACB1/NPM3/RRS1/UTP20/WDR55/SBDS/RPS8/BUD23/RRP36/RRP15/SHQ1/EXOSC2/NHP2/RPL27/RPS16/RPL35/FBL/RPS28/C1D/RPS21/PWP1/EXOSC3/FTSJ3/GAR1/DDX52/WDR46/NOP9/WDR12/UTP6/UTP15/FAM207A/SART1/WDR75/KRR1/LSM6/NAT10/EMG1/RBFA/NOB1/PIN4/KRI1/REXO4/LYAR/…	80
GO:0000226	microtubule cytoskeleton organization	148/4738	161/6334	1.66044e-08	1.20903e-06	HSP70.2/BIRC5/STMN1/KAT2A/NUF2/HAUS6/CCNF/ABRAXAS2/KIF11/KNSTRN/APC/CFL1/CDC20/TACC3/MAP1B/KIF20A/SKA2/SON/AURKB/TUBA1B/LOC100622849/LRRC49/SLAIN2/NSFL1C/SAC3D1/CEP19/PLK2/CEP250/XRCC2/DYRK1A/FES/CENPH/TPPP3/SPDL1/CDKN1B/ARHGEF2/CTNNB1/CCNB2/CHORDC1/TUBA4A/CDK2AP2/DCX/CUL9/LOC100155138/AURKA/GAPDH/CEP152/CEP70/TUBB/CDK1/SBDS/HOOK2/MET/TPPP/HDAC6/SPC25/MAP4/VPS4B/RBM14/GEN1/CCNB1/BICD1/CCP110/SKA1…	148
GO:0043603	cellular amide metabolic process	336/4738	391/6334	2.26635e-08	1.5995e-06	TARBP2/ACSM2B/ARG1/MRPL24/MRPL9/NLN/TPP1/RGS2/LOC100158115/SOX4/LOC100518848/RPS3A/RPS23/ZC3H15/RPS17/RPL26/NEMF/B4GALT5/RPS6/PUM3/RPL15/B3GALT1/LOC100623540/LOC100153094/RPS3/RPS24/RPL32/RPL23/RPL36/ENC1/UNK/SEC11C/RPL3/PIN1/GBA/MRPS2/RPL35A/RPL6/ORMDL3/FTCD/CTIF/VARS2/HEXB/RPL14/FXR1/MRPL58/NCK1/EEF1B2/SESN2/SOD1/RPS27L/RPS15/COPE/GGT7/PSEN1/IARS2/TIGAR/RPL34/FH/EIF4EBP2/RPL12/GSTA4/GSTK1/ARG2/…	336
GO:0006518	peptide metabolic process	260/4738	297/6334	2.29887e-08	1.5995e-06	TARBP2/MRPL24/MRPL9/NLN/TPP1/RGS2/SOX4/LOC100518848/RPS3A/RPS23/ZC3H15/RPS17/RPL26/NEMF/RPS6/PUM3/RPL15/LOC100623540/LOC100153094/RPS3/RPS24/RPL32/RPL23/RPL36/ENC1/UNK/SEC11C/RPL3/PIN1/MRPS2/RPL35A/RPL6/CTIF/VARS2/RPL14/FXR1/MRPL58/NCK1/EEF1B2/SESN2/SOD1/RPS27L/RPS15/GGT7/PSEN1/IARS2/RPL34/EIF4EBP2/RPL12/GSTA4/GSTK1/PAIP1/PDF/CARNMT1/EIF5A/MRPL4/MRPL17/RPS27A/RPLP1/USP16/WT1/DYRK1A/EIF3K/POLR2G/E…	260
GO:0033365	protein localization to organelle	174/4738	193/6334	4.25421e-08	2.89564e-06	TRIM8/MX1/TNFAIP3/KPNA7/KIF20B/TIMM22/SRP68/CHCHD4/MON1B/GLMP/PEX26/TXNIP/SRP14/TPP1/SSB/M6PR/ZBTB7A/TGFB1/SEC61A1/NUTF2/PTTG1IP/MAPK14/TOMM20/LIF/SMO/IFT20/PIN1/CCT3/AURKB/BID/NSFL1C/DDIT3/SESN2/TIMM21/KPNA2/SIX1/PSEN1/SOX9/ABHD17C/ZDHHC5/CEP250/OPTN/SRPRA/SPDL1/SUPT7L/KPNA3/BAG6/TOMM40L/SNUPN/RRS1/TIMM44/TOMM7/DMAP1/ELAVL1/HYAL2/ARL1/TINF2/ARL5B/TNPO2/SYS1/SIN3A/PAQR3/NUMB/IPO4/EMC9/WRAP53/TESK…	174
GO:0016072	rRNA metabolic process	81/4738	84/6334	9.07999e-08	6.04882e-06	RPP40/NAF1/LOC100518848/RPS25/IMP3/RPL26/NOL6/EXOSC4/RPS6/ESF1/UTP11/PPAN/NSA2/DDX49/NOL11/NOL9/RPL7/RPL7L1/NSUN3/RRP9/ABT1/WDR18/NOP10/EIF6/ISG20/GTPBP4/TSR2/FCF1/FDXACB1/NPM3/RRS1/UTP20/WDR55/SBDS/RPS8/BUD23/RRP36/RRP15/SHQ1/EXOSC2/NHP2/RPL27/RPS16/RPL35/FBL/RPS28/C1D/RPS21/PWP1/EXOSC3/FTSJ3/GAR1/DDX52/WDR46/NOP9/WDR12/UTP6/UTP15/FAM207A/SART1/WDR75/KRR1/LSM6/NAT10/EMG1/RBFA/NOB1/PIN4/KRI1/REXO…	81
GO:0007017	microtubule-based process	210/4738	238/6334	1.31529e-07	8.57952e-06	HSP70.2/SLC9A3R1/KIF20B/BIRC5/STMN1/KAT2A/NUF2/HAUS6/TUBB4A/LOC100127131/CCNF/HAP1/SNAPIN/KTN1/ABRAXAS2/KIF22/KIF11/DYNC1I2/UBB/KNSTRN/APC/CFL1/TUBA1A/TMEM201/CDC20/TACC3/MAP1B/IFT20/KIF20A/SKA2/SON/AURKB/TUBA1B/LOC100622849/LRRC49/SLAIN2/NSFL1C/DYNLRB1/DYNLL2/SAC3D1/ING2/KIF16B/CEP19/PLK2/BLOC1S5/CEP250/XRCC2/DYRK1A/DYNLL1/FES/CENPH/TPPP3/SPDL1/CDKN1B/KIF3A/TSSK4/ARHGEF2/KLHL42/CTNNB1/CCNB2/CHOR…	210
GO:0048193	Golgi vesicle transport	81/4738	85/6334	5.11237e-07	3.2667e-05	COPA/RABIF/CREB3L2/SEC23B/SCAP/TRAPPC6B/SEC24C/RAB13/PREB/TEX261/SEC24A/RINT1/ERGIC1/COPE/CEP19/LOC100157002/AP1G2/TRAPPC2L/LMAN2/SEC23A/COPZ1/SAR1B/ARFGAP2/TMED9/BLZF1/SYS1/SNX2/RAB14/TMED10/TMED7/TMED5/ARCN1/TBC1D20/YIPF5/USO1/BNIP1/STX10/MPPE1/VPS51/TRAPPC1/TRAPPC2/SPAST/COPB2/COPB1/COG1/SCYL1/EXOC2/ATP9A/TMEM115/BCAP31/AP1G1/BET1L/STX6/TMED1/TMED6/GOLPH3L/ARL3/TRAPPC3/RAB1A/YIF1B/TRAPPC5/RAB7…	81
GO:0006259	DNA metabolic process	216/4738	248/6334	9.28333e-07	5.81322e-05	LOC100510904/HNRNPA1/HMGB1/HMGB2/REC8/POLR2I/SAMHD1/SSRP1/INIP/NSMCE4A/OTUB2/NAF1/KIF22/ZBTB7A/TGFB1/RNASEH2A/MMS19/FOXM1/XRCC1/DFFA/RPS3/CDC6/PARP2/RBBP8/GIN1/BCL6/UNG/CCT3/CHD1L/EXO1/NEIL1/WDR18/FTO/STAT6/UBQLN4/NOP10/RAD51/PNKP/DNASE1/SESN2/RMI2/UBE2T/NOC3L/DDX21/TIGAR/ISG20/FH/TOP2A/FAN1/RAD1/POT1/ZNF445/RAD23A/PTGES3/XRCC2/MORF4L1/TET1/ERCC3/HUWE1/RAD52/RBM17/CDC45/BOD1L1/ERCC1/APEX2/PPP1R10…	216
GO:0071826	ribonucleoprotein complex subunit organization	71/4738	74/6334	1.18576e-06	7.13962e-05	TARBP2/AAR2/NAF1/SNRPD3/PPAN/PSIP1/MRTO4/ZFAND1/ABT1/RPL6/CLP1/EIF6/RPS27L/RPS15/GEMIN6/NUFIP1/LUC7L/DDX20/PTGES3/EIF3K/SNRPF/RRS1/RPL10/SRSF1/SRSF6/SNRPD1/SF3B1/RPL38/EIF3J/EIF3I/SHQ1/RSL24D1/EIF4H/DENR/STRAP/LOC100738684/RPS28/GEMIN2/CLNS1A/GEMIN8/SCAF11/USP39/DHX30/PRPF39/VCP/MRPL20/EIF3H/SNRPG/RPSA/PRPF31/TAF9/CELF3/SLU7/LOC102162486/SNRPC/DDX28/RPLP0/TFIP11/EIF2S2/SFSWAP/LSM2/EIF3A/GEMIN5/RP…	71
GO:0140014	mitotic nuclear division	71/4738	74/6334	1.18576e-06	7.13962e-05	HSP70.2/KIF20B/BIRC5/REC8/NUF2/ABRAXAS2/KIF11/CDC20/CDC6/PTTG1/AURKB/NSFL1C/IL1A/USP16/TGFA/SPDL1/CDKN1B/NAA50/RRS1/AKAP8L/NCAPG/CUL9/SGO2/AURKA/USP44/BUB3/RAD21/VPS4B/GEN1/CCNB1/UBE2C/CHMP1A/SGO1/XRCC3/RGCC/RCC1/SPAST/RAB11A/DRG1/INO80/PHB2/SPHK1/ANAPC15/NDEL1/WRAP73/CCSAP/NME6/CAV2/POGZ/KIF18A/ATM/CHMP5/MZT1/TRIP13/CCDC61/BMP4/NCAPH2/RHOA/MAD2L1/STAG2/EREG/ANAPC5/CCDC8/PCID2/DSN1/TNKS/CHMP4C/MA…	71
GO:0044772	mitotic cell cycle phase transition	83/4738	88/6334	1.45045e-06	8.56863e-05	IQGAP3/BIRC5/PIM2/CDC25B/SOX4/RPL26/FOXM1/RPS6/CDC6/PSME3/CCND2/AURKB/BID/RINT1/INHBA/ID2/PLK2/ARPP19/SPDL1/CDKN1B/CCNB2/PBX1/MIIP/FBXL12/CDK2AP2/TAOK3/CHEK1/SIN3A/CDK1/RFWD3/NABP1/KLF11/CDKN2C/USP44/BUB3/RAD21/VPS4B/GEN1/CCNB1/UBE2C/DONSON/CCNG1/TRIM39/BRCA1/XRCC3/CCNE2/RGCC/TM4SF5/CDK4/RCC1/CKS2/SPAST/RAB11A/INO80/NABP2/PHB2/DCUN1D3/ANAPC15/PKD2/KDM8/ZPR1/INTS3/TAOK1/CCNO/ENSA/ATM/CCNB3/CDC25C/…	83
GO:0007051	spindle organization	45/4738	45/6334	2.01036e-06	0.000116564	HSP70.2/NUF2/HAUS6/ABRAXAS2/KIF11/KNSTRN/CDC20/TACC3/AURKB/SAC3D1/PLK2/CENPH/CCNB2/AURKA/CDK1/SBDS/SPC25/VPS4B/CCNB1/TUBGCP3/RCC1/RGS14/SPAST/RAB11A/DRG1/HAUS1/INO80/VCP/RAE1/DLGAP5/DCTN6/WRAP73/CCSAP/WDR62/CHMP5/MZT1/CCDC61/RNF4/RHOA/STAG2/MOS/TNKS/CHMP4C/SMC3/TUBB1	45
GO:0022618	ribonucleoprotein complex assembly	68/4738	71/6334	2.53628e-06	0.000144383	TARBP2/AAR2/NAF1/SNRPD3/PPAN/PSIP1/MRTO4/ABT1/RPL6/CLP1/EIF6/RPS27L/RPS15/GEMIN6/NUFIP1/LUC7L/DDX20/PTGES3/EIF3K/SNRPF/RRS1/RPL10/SRSF1/SRSF6/SNRPD1/SF3B1/RPL38/EIF3J/EIF3I/SHQ1/RSL24D1/EIF4H/DENR/STRAP/LOC100738684/RPS28/GEMIN2/CLNS1A/GEMIN8/SCAF11/USP39/DHX30/PRPF39/MRPL20/EIF3H/SNRPG/RPSA/PRPF31/TAF9/CELF3/SLU7/LOC102162486/SNRPC/DDX28/RPLP0/EIF2S2/SFSWAP/LSM2/EIF3A/GEMIN5/RPL23A/FASTKD2/PIH1D…	68
GO:0006281	DNA repair	142/4738	159/6334	3.07949e-06	0.000172177	HMGB1/HMGB2/REC8/POLR2I/SAMHD1/SSRP1/INIP/NSMCE4A/OTUB2/KIF22/ZBTB7A/RNASEH2A/MMS19/FOXM1/XRCC1/RPS3/PARP2/RBBP8/UNG/CHD1L/EXO1/NEIL1/FTO/UBQLN4/RAD51/PNKP/RMI2/UBE2T/TIGAR/FH/FAN1/RAD1/RAD23A/XRCC2/MORF4L1/ERCC3/HUWE1/RAD52/RBM17/ERCC1/APEX2/PARP3/UBE2V2/RAD18/DDB1/DMAP1/SFR1/MNAT1/GTF2H1/CHEK1/POLDIP2/RFWD3/WRAP53/NABP1/PARK7/NEIL3/GTF2H4/RAD23B/RMI1/BLM/RAD21/GEN1/BRCA1/XRCC3/FIGNL1/DDB2/DCLRE…	142
GO:0051726	regulation of cell cycle	235/4738	274/6334	4.5747e-06	0.000251287	HSP70.2/CXCL8/TNFAIP3/SLC9A3R1/KIF20B/JUN/BIRC5/SPAG5/IRF1/KAT2A/PRCC/GADD45A/PIM2/CDC25B/CCNF/SOX4/PRKACA/KIF11/TGFB1/KNSTRN/APC/RPL26/FEM1B/MAPK14/FOXM1/WNT5A/LIF/AKAP1/CDC20/CDC6/RPL23/DUSP3/KIF20A/PIN1/PSME3/SON/TXLNG/CCND2/AURKB/GADD45GIP1/BID/RINT1/CCNH/NSFL1C/E2F5/DDIT3/RMI2/STAT5A/BTG1/CSPP1/IL1A/RAD1/SOX9/INHBA/ID2/GTPBP4/PLK2/CEP250/USP16/CABLES2/CRY1/PRKAR1A/BMP2/TGFA/SPDL1/CDKN1B/PPP1…	235
GO:0000819	sister chromatid segregation	51/4738	52/6334	4.8402e-06	0.000261287	BIRC5/REC8/NUF2/CDC20/CDC6/PTTG1/AURKB/RMI2/TOP2A/SPDL1/NAA50/RRS1/CTNNB1/AKAP8L/NCAPG/SGO2/USP44/BUB3/RAD21/VPS4B/GEN1/CCNB1/UBE2C/CHMP1A/MCMBP/SGO1/XRCC3/RAB11A/INO80/PHB2/ANAPC15/ESCO1/FEN1/POGZ/KIF18A/ATM/CHMP5/TRIP13/NCAPH2/MAD2L1/STAG2/ANAPC5/PCID2/MOS/DSN1/TNKS/CHMP4C/MAD2L1BP/SMC1A/ZWINT/SMC3	51
GO:0006508	proteolysis	328/4738	391/6334	5.59654e-06	0.000296996	ISG15/HSP70.2/TNFAIP3/USP18/UBE2L6/ZFAND2A/CLDN4/BIRC5/NLN/KAT2A/S100A8/PSMB8/CLU/ENY2/HIP1R/PSMD3/USP7/CCNF/OTUB2/PCBP2/ABRAXAS2/FADD/CPB2/UBB/PSMB3/KCTD5/TGFB1/RNFT2/PSMA7/NEMF/SIAH2/USP5/CDC20/NTAN1/CTSK/RPL23/ENC1/SEC11C/GBA/PSME3/OGT/TIMP2/PTK2B/PSMA1/FAM162A/DNAJB12/MMP7/PSMD4/BID/UBQLN4/CD46/UCHL3/OMA1/TIMP3/NSFL1C/SOCS5/PSMA3/YOD1/DDIT3/RNF122/F12/KCTD10/PRSS12/TNFSF15/WWP1/ANTXR1/BAP1/PS…	328
GO:0051276	chromosome organization	261/4738	307/6334	6.26715e-06	0.000322037	LOC100516295/LOC100510904/HNRNPA1/SMC4/CHD2/HMGB1/HJURP/BIRC5/HMGB2/REC8/KAT2A/NUF2/ENY2/OTUB2/NAF1/ZBTB7A/SMARCA1/TGFB1/GRWD1/KDM1A/LOC100157763/LIF/CDC20/CDC6/PARP2/SMARCD2/PRMT1/BCL6/CENPO/CCT3/OGT/CHD1L/PTTG1/AURKB/ZZZ3/KAT6B/NAP1L1/NOP10/RAD51/RMI2/CABIN1/MTF2/ING2/TSPYL2/FH/TOP2A/GEM/SOX9/MAP3K7/POT1/PTGES3/MTHFR/USP16/MORF4L1/CHD8/HUWE1/BRPF1/UBN1/H2AFY/VPS72/CENPH/SMAD4/SPDL1/PPP1R10/SUPT…	261
GO:0022402	cell cycle process	257/4738	302/6334	6.28328e-06	0.000322037	HSP70.2/IQGAP3/CXCL8/KIF20B/BIRC5/REC8/SPAG5/IRF1/KAT2A/NUF2/HAUS6/PIM2/CDC25B/CCNF/ABRAXAS2/SOX4/PRKACA/KIF11/UBB/TGFB1/KNSTRN/APC/RPL26/CFL1/FOXM1/RPS6/WNT5A/LIF/AKAP1/CDC20/TACC3/CDC6/RPL23/KIF20A/PIN1/PSME3/SON/PTTG1/TXLNG/CCND2/AURKB/GADD45GIP1/LOC100622849/BID/RINT1/RAD51/CCNH/NSFL1C/DDIT3/RMI2/SAC3D1/JTB/ING2/CSPP1/IL1A/TOP2A/RAD1/GEM/SOX9/INHBA/ID2/PLK2/CEP250/XRCC2/USP16/FES/CENPH/PRKAR1…	257
GO:0000070	mitotic sister chromatid segregation	41/4738	41/6334	6.47982e-06	0.000322037	BIRC5/REC8/NUF2/CDC20/CDC6/PTTG1/AURKB/SPDL1/NAA50/RRS1/AKAP8L/NCAPG/SGO2/USP44/BUB3/RAD21/VPS4B/GEN1/CCNB1/UBE2C/CHMP1A/SGO1/XRCC3/RAB11A/INO80/ANAPC15/POGZ/KIF18A/ATM/CHMP5/TRIP13/NCAPH2/MAD2L1/ANAPC5/PCID2/DSN1/TNKS/CHMP4C/MAD2L1BP/SMC1A/ZWINT	41
GO:1902850	microtubule cytoskeleton organization involved in mitosis	41/4738	41/6334	6.47982e-06	0.000322037	HSP70.2/NUF2/ABRAXAS2/KIF11/CDC20/TACC3/AURKB/NSFL1C/PLK2/CENPH/SPDL1/AURKA/SBDS/SPC25/VPS4B/CCNB1/RCC1/SPAST/RAB11A/DRG1/SPRY2/VCP/GJA1/RAE1/SPRY1/DLGAP5/DCTN6/NDEL1/WRAP73/CCSAP/CENPA/WDR62/CHMP5/MZT1/PAFAH1B1/CCDC61/RHOA/MAD2L1/STAG2/CHMP4C/SMC3	41
GO:0033044	regulation of chromosome organization	69/4738	73/6334	9.57612e-06	0.000468482	HNRNPA1/BIRC5/NAF1/TGFB1/LIF/CDC6/BCL6/CCT3/OGT/AURKB/RMI2/ING2/TOP2A/POT1/SMAD4/SPDL1/PPP1R10/FMR1/HMBOX1/WDR61/CTNNB1/AKAP8L/MORC2/MNAT1/TINF2/SIN3A/MCM2/USP44/PAXBP1/PHF1/MPHOSPH8/BUB3/RAD21/GEN1/CCNB1/UBE2C/BRCA1/XRCC3/ATF7IP/TERF2/CCT6A/YLPM1/RNF20/NABP2/LOC100525798/TERF1/ANAPC15/TEN1/SIRT1/CHTOP/FEN1/ATM/TAL1/LIG4/NAT10/TRIP13/RNF4/MAD2L1/ANAPC5/FBXO4/PCID2/SETDB1/CCT4/MOS/TNKS/TERF2IP/MAD…	69
GO:0007010	cytoskeleton organization	322/4738	385/6334	1.18435e-05	0.000570491	HSP70.2/TNFAIP3/SLC9A3R1/SRF/BIRC5/S100A10/VIM/VIL1/STMN1/KAT2A/NUF2/XIRP1/HAUS6/TMOD2/SHC1/HIP1R/FMNL1/CCNF/EHD2/TNNT1/ABRAXAS2/KIF11/TGFB1/KNSTRN/APC/CFL1/CAPG/CDC20/TACC3/EVL/MAP1B/CAPZB/KIF20A/PDZD8/RHOG/BCL6/SKA2/AQP1/SON/PTK2B/SDAD1/KRAS/AURKB/TUBA1B/LOC100622849/LRRC49/SLAIN2/NSFL1C/NCK1/SIPA1L1/SOD1/SAC3D1/GRB2/ANTXR1/MCU/CDC42EP2/RASA1/SDCBP/SOX9/TMSB10/CEP19/TACSTD2/PLK2/CNN2/CEP250/XRC…	322
GO:0000209	protein polyubiquitination	55/4738	57/6334	1.22869e-05	0.000582884	TNFAIP3/UBE2L6/OTUB2/LOC100738479/IRF2BP1/UBE2T/RUSC1/RNF26/HUWE1/UBE3A/RNF5/KLHL42/UBE2V2/RNF115/TRAF5/RNF41/HECW2/UBE2D1/ANAPC13/HDAC6/UBE2C/RNF125/BRCA1/ARIH2/UBE3B/SPOP/TOPORS/TRAF6/FBXO38/RNF20/RNF114/RNF180/RNF14/UBE2D3/TRIM32/STUB1/OTUB1/TRIM27/RNF135/UBE2B/ERCC8/RNF19A/GPS2/UBE2K/TRAF2/RNF8/UBE2L3/MKRN1/ANAPC5/FBXO4/AKTIP/PELI3/PPIA/TNKS/PRPF19	55
GO:0031023	microtubule organizing center organization	38/4738	38/6334	1.55788e-05	0.000728018	KAT2A/CCNF/KIF11/LOC100622849/NSFL1C/SAC3D1/PLK2/CEP250/XRCC2/FES/CTNNB1/CHORDC1/AURKA/CEP152/VPS4B/RBM14/GEN1/CCP110/KIAA0753/BRCA1/SGO1/XRCC3/HAUS1/PLK4/NDEL1/CETN2/SIRT1/WDR62/MDM1/CHMP5/NAT10/NUBP1/CCDC61/CEP63/ATF5/FOXJ1/CHMP4C/PARD6G	38
GO:0044770	cell cycle phase transition	89/4738	97/6334	1.68196e-05	0.000774445	IQGAP3/BIRC5/PIM2/CDC25B/SOX4/RPL26/FOXM1/RPS6/CDC6/PSME3/CCND2/AURKB/BID/RINT1/INHBA/ID2/PLK2/ARPP19/SPDL1/CDKN1B/CCNB2/AKAP8L/PBX1/MIIP/FBXL12/CDK2AP2/TAOK3/CHEK1/SIN3A/CDK1/RFWD3/NABP1/KLF11/CDKN2C/USP44/BUB3/RAD21/VPS4B/GEN1/CCNB1/UBE2C/DONSON/CCNG1/TRIM39/BRCA1/XRCC3/CCNE2/RGCC/TM4SF5/CDK4/RCC1/CKS2/SPAST/RAB11A/UIMC1/INO80/NABP2/PHB2/DCUN1D3/ANAPC15/PKD2/KDM8/ZPR1/INTS3/TAOK1/CCNO/ENSA/ATM/…	89
GO:0043484	regulation of RNA splicing	46/4738	47/6334	1.90156e-05	0.000862867	RBM25/HNRNPA1/RBM5/PTBP1/ZBTB7A/SON/RBM39/CLK1/RBM38/DYRK1A/RBM17/FMR1/MBNL3/SRSF2/SRSF6/TRA2A/RBM42/WTAP/HNRNPF/PTBP3/SLC38A2/CLK4/RBFOX2/RBM7/MAGOH/QKI/SF3B4/ZC3H10/CELF3/RBM3/RBM12/NOVA2/ZPR1/PRDX6/C1H9orf78/RBM8A/PQBP1/TRA2B/SRSF7/RBMX/SRSF12/SRSF10/DAZAP1/ESRP1/EIF4A3/PRPF19	46
GO:0016236	macroautophagy	66/4738	70/6334	1.96055e-05	0.000876928	SNAPIN/ATP2A2/IFT20/TBK1/ATG5/PHF23/GBA/UBQLN4/GNAI3/NSFL1C/SESN2/PSEN1/TIGAR/ATG12/MTMR8/HUWE1/RALB/RNF5/TMEM41B/WIPI2/MAP1LC3A/RNF41/TMEM39A/POLDIP2/BECN1/RETREG3/MTOR/HDAC6/SESN3/TP53INP1/KDR/RAB33B/SPTLC1/SLC25A4/PIKFYVE/RETREG1/PRKAA2/PIK3C3/WDR45B/VCP/UFC1/PHB2/SLC25A5/TMEM74/RUBCNL/ATG7/HDAC10/NBR1/SIRT1/ADRB2/RAB23/ATG13/RAB1A/WAC/WDR45/SNAP29/ATG14/DDRGK1/STX17/CDC37/LAMP2/LZTS1/FYCO1/PI…	66
GO:0035966	response to topologically incorrect protein	37/4738	37/6334	2.08678e-05	0.000920242	HSPA6/HSP70.2/CLU/CREB3L2/CREB3L1/FICD/DNAJB12/YOD1/DDIT3/CREB3/OPTN/RNF5/BAG6/SERP1/STT3B/HSPA9/HDAC6/CLGN/RNF121/ATF6B/TMTC4/CALR/HSPB8/HSPA1L/VCP/NCK2/VAPB/STUB1/TMBIM6/NFE2L2/DNAJB5/DDRGK1/SELENOS/DERL3/CREB3L4/CALR3/CREBRF	37
GO:0034660	ncRNA metabolic process	153/4738	175/6334	2.3618e-05	0.00102705	TARBP2/SSB/RPP40/NAF1/LOC100518848/OSGEP/ELP6/RPS25/IMP3/RPL26/NOL6/EXOSC4/RPS6/ESF1/UTP11/PPAN/PUS3/NSA2/DDX49/NOL11/NOL9/RPL7/RPL7L1/NSUN3/RRP9/ABT1/WDR18/NOP10/VARS2/DTD1/CLP1/EIF6/POP1/IARS2/ISG20/GTPBP4/TSR2/FCF1/ZBTB8OS/FDXACB1/TSEN2/RPP30/THUMPD1/TYW3/PUS1/TRMT6/NPM3/INTS10/RRS1/RTCB/TRMT10C/GATB/EARS2/ELP5/MTO1/DGCR8/NARS2/UTP20/GATC/WDR55/ELAC1/FARSA/ELP1/SBDS/RPS8/SEPSECS/BUD23/RRP36/RR…	153
GO:0043933	protein-containing complex subunit organization	386/4738	468/6334	2.52476e-05	0.00108288	MX1/LOC100516295/LOC100510904/HSP70.2/TARBP2/SEM1/HMGB1/HJURP/HMGB2/PMEPA1/VIL1/SAMHD1/STMN1/TMOD2/CLU/NDUFB4/HIP1R/AAR2/SNAPIN/PFDN6/LRRC8A/PLAGL2/NAF1/VPS18/SNRPD3/CRTC2/KCTD5/TGFB1/GRWD1/APC/CFL1/CAPG/PPAN/EVL/LRRC8D/ATP2A2/MAP1B/PREB/PSIP1/CAPZB/PICALM/RPL23/MRTO4/PHF23/CENPO/CCT3/GBA/PTK2B/NDUFAF5/ZFAND1/ABT1/RPL6/KAT6B/NAP1L1/PSMD4/BID/UBQLN4/MLKL/LRRC49/SLAIN2/RAD51/VPS11/TLR4/MRPL58/NCK1/…	386
GO:0072594	establishment of protein localization to organelle	97/4738	107/6334	2.65865e-05	0.0011249	MX1/TNFAIP3/KPNA7/TIMM22/SRP68/CHCHD4/MON1B/PEX26/TXNIP/SRP14/M6PR/TGFB1/SEC61A1/NUTF2/PTTG1IP/MAPK14/TOMM20/SMO/CCT3/BID/DDIT3/TIMM21/KPNA2/PSEN1/SRPRA/KPNA3/TOMM40L/SNUPN/TIMM44/TOMM7/DMAP1/ELAVL1/HYAL2/TNPO2/NUMB/IPO4/WRAP53/TNPO3/HIKESHI/NXT1/KPNA1/BCS1L/IPO13/PEX12/PEX14/TOMM34/TMCO6/MAIP1/SNF8/IL10RA/STAT3/CACNG7/TRAM1/CCT6A/RAB11A/PEX2/SSR3/SRP19/SCARB2/PEX13/HSPA1L/NABP2/SGTB/LOC100157391…	97
GO:0007098	centrosome cycle	36/4738	36/6334	2.7951e-05	0.00116686	KAT2A/CCNF/KIF11/LOC100622849/NSFL1C/SAC3D1/PLK2/CEP250/XRCC2/FES/CTNNB1/CHORDC1/AURKA/CEP152/VPS4B/RBM14/GEN1/CCP110/KIAA0753/BRCA1/SGO1/XRCC3/HAUS1/PLK4/NDEL1/CETN2/SIRT1/WDR62/MDM1/CHMP5/NAT10/NUBP1/CEP63/ATF5/CHMP4C/PARD6G	36
GO:0016192	vesicle-mediated transport	359/4738	435/6334	4.43555e-05	0.00182733	HSPA6/MX1/HSP70.2/CXCL8/HMGB1/S100A10/SDC1/MON1B/COPA/MAP4K2/RABIF/CLU/CREB3L2/HIP1R/SEC23B/HAP1/EHD2/SNAPIN/VPS18/SCAP/TRAPPC6B/WNT5A/LRP8/SEC24C/RAB13/ATP2A2/PREB/SNX5/PICALM/VAMP2/TEX261/RHOG/STXBP1/SEC24A/BIN1/ELMO3/MAL2/RINT1/VPS11/TLR4/ACKR3/ERGIC1/VAMP4/PRSS12/PLEKHJ1/GRB2/SNAP23/COPE/AP2S1/COPG2/PSEN1/LGI3/AP3M1/CEP19/CD63/SYT11/LOC100157002/OPTN/AP1G2/TRAPPC2L/FES/LDLR/LAMTOR1/SCFD2/TYRO…	359
GO:0008033	tRNA processing	49/4738	51/6334	5.75809e-05	0.00234137	SSB/RPP40/OSGEP/ELP6/PUS3/CLP1/POP1/ZBTB8OS/TSEN2/RPP30/THUMPD1/TYW3/PUS1/TRMT6/RTCB/TRMT10C/ELP5/MTO1/ELAC1/ELP1/ADAT2/POP4/OSGEPL1/ELP2/TRMT10A/MOCS3/RPP38/URM1/RPP21/ELP4/TRMT10B/TYW5/TRIT1/QTRT2/PUSL1/DUS2/TP53RK/TPRKB/DNAJC24/MTFMT/POP5/NAT10/FTSJ1/HSD17B10/QTRT1/TARBP1/POP7/RPP25L/DTWD1	49
GO:0010638	positive regulation of organelle organization	121/4738	137/6334	5.96729e-05	0.00239533	HSP70.2/HNRNPA1/S100A10/VIL1/SDC1/HIP1R/HAP1/NAF1/TGFB1/WNT5A/LIF/EVL/MLLT11/BCL6/CCT3/OGT/PAN2/PTK2B/FAM162A/MIEF1/BID/SLAIN2/NCK1/GRB2/ING2/IL1A/MCU/CDC42EP2/RALB/FES/WASL/TGFA/DSTN/SMAD4/ARPC5L/CDKN1B/PPP1R10/FMR1/HMBOX1/WDR61/AKAP8L/MORC2/EPHA1/DDHD2/TMED9/PPARGC1A/ARPC1B/SIN3A/ARPC5/PFDN2/MTOR/TESK1/MET/PAXBP1/PHF1/MPHOSPH8/BRK1/RAD21/VPS4B/KDR/FBXO7/CCNB1/ARPC1A/SLC25A4/CCP110/NCKAP1/BRCA1/…	121
GO:0006913	nucleocytoplasmic transport	72/4738	78/6334	6.60712e-05	0.00258586	HNRNPA1/SEM1/KPNA7/TXNIP/ENY2/EGR2/SSB/HNRNPA2B1/TGFB1/NEMF/NOL6/NUTF2/PTTG1IP/MAPK14/SMO/PHAX/SDAD1/EIF6/KPNA2/PSEN1/PRKAG1/THOC2/KPNA3/SNUPN/RRS1/DDX19B/AKAP8L/DMAP1/ELAVL1/HYAL2/HTATIP2/TNPO2/IPO4/TNPO3/HIKESHI/NXT1/PARK7/HSPA9/KPNA1/ZC3H11A/IPO13/STYX/GLE1/TMCO6/AHCYL1/CALR/THOC3/RGS14/STAT3/XPO6/ANP32A/PHB2/NOP9/RAE1/NFKBIA/PKIG/AAAS/CHTOP/ZPR1/NXT2/KPNA5/FYTTD1/BMP4/KPNB1/HHEX/TCF7L2/RANBP6…	72
GO:0051169	nuclear transport	72/4738	78/6334	6.60712e-05	0.00258586	HNRNPA1/SEM1/KPNA7/TXNIP/ENY2/EGR2/SSB/HNRNPA2B1/TGFB1/NEMF/NOL6/NUTF2/PTTG1IP/MAPK14/SMO/PHAX/SDAD1/EIF6/KPNA2/PSEN1/PRKAG1/THOC2/KPNA3/SNUPN/RRS1/DDX19B/AKAP8L/DMAP1/ELAVL1/HYAL2/HTATIP2/TNPO2/IPO4/TNPO3/HIKESHI/NXT1/PARK7/HSPA9/KPNA1/ZC3H11A/IPO13/STYX/GLE1/TMCO6/AHCYL1/CALR/THOC3/RGS14/STAT3/XPO6/ANP32A/PHB2/NOP9/RAE1/NFKBIA/PKIG/AAAS/CHTOP/ZPR1/NXT2/KPNA5/FYTTD1/BMP4/KPNB1/HHEX/TCF7L2/RANBP6…	72
GO:0070925	organelle assembly	196/4738	230/6334	6.82968e-05	0.00263997	HSP70.2/SRF/SDC1/KAT2A/HAUS6/TMOD2/HAP1/EHD2/TNNT1/ABRAXAS2/TMEM80/KIF11/CDC20/EDC3/PPAN/ATP2A2/IFT20/ATG5/DCDC2/MRTO4/PHF23/PAN2/ABT1/RPL6/AURKB/LOC100622849/LRRC49/NSFL1C/DYNLL2/EIF6/SAC3D1/RPS27L/RPS15/PSEN1/IL1RAP/CEP19/TBC1D7/ATG12/PLK2/CEP250/SQLE/DYNLL1/RALB/CENPH/AVIL/SMAD4/RNF5/TMEM41B/WIPI2/MAP1LC3A/RRS1/CCNB2/RPL10/CEP162/CASQ1/TMEM138/CENPW/TMEM39A/DCX/TMOD4/CEP152/CEP70/RAB34/BECN1/S…	196
GO:0007346	regulation of mitotic cell cycle	96/4738	107/6334	8.3774e-05	0.00319874	SLC9A3R1/KIF20B/BIRC5/PIM2/CDC25B/SOX4/TGFB1/RPL26/CDC6/DUSP3/PSME3/CCND2/AURKB/GADD45GIP1/BID/RINT1/STAT5A/BTG1/IL1A/ID2/TGFA/SPDL1/CDKN1B/PPP1R10/PBX1/MIIP/CDK2AP2/TAOK3/CUL9/POLDIP2/SIN3A/CDK1/RFWD3/NABP1/BCL2L1/USP44/FOXA1/CDK10/BUB3/RAD21/VPS4B/GEN1/CCNB1/UBE2C/NKX3-1/DONSON/TRIM39/BRCA1/XRCC3/RGCC/TM4SF5/CDK4/RCC1/CKS2/RAB11A/INO80/EME1/NABP2/PHB2/DCUN1D3/SPHK1/ANAPC15/STAT5B/DLGAP5/PKD2/SI…	96
GO:0007052	mitotic spindle organization	32/4738	32/6334	8.99174e-05	0.00339194	HSP70.2/NUF2/ABRAXAS2/KIF11/CDC20/TACC3/AURKB/PLK2/CENPH/AURKA/SBDS/SPC25/VPS4B/CCNB1/RCC1/SPAST/RAB11A/DRG1/VCP/RAE1/DLGAP5/DCTN6/WRAP73/CCSAP/WDR62/CHMP5/MZT1/CCDC61/RHOA/STAG2/CHMP4C/SMC3	32
GO:0006914	autophagy	118/4738	134/6334	0.00010051	0.00370232	TRIM8/LOC733579/HMGB1/ATG2A/S100A8/SNAPIN/LOC100738479/ATP2A2/IFT20/TBK1/ATG5/PHF23/GBA/CISD2/UBQLN4/GNAI3/VPS11/NSFL1C/SESN2/PSEN1/TIGAR/RRAGA/ATG12/PLK2/MTMR8/OPTN/HUWE1/RALB/KEAP1/RNF5/TMEM41B/WIPI2/DAP/MAP1LC3A/C10H9orf72/ACBD5/RNF41/TMEM39A/POLDIP2/BECN1/RETREG3/MTOR/PARK7/HDAC6/SESN3/VPS4B/TP53INP1/KDR/FBXO7/ULK3/RAB33B/SPTLC1/ATG4C/SLC25A4/SOGA1/TGFBRAP1/TMEM59/VPS51/PIKFYVE/RETREG1/IL10RA…	118
GO:0061919	process utilizing autophagic mechanism	118/4738	134/6334	0.00010051	0.00370232	TRIM8/LOC733579/HMGB1/ATG2A/S100A8/SNAPIN/LOC100738479/ATP2A2/IFT20/TBK1/ATG5/PHF23/GBA/CISD2/UBQLN4/GNAI3/VPS11/NSFL1C/SESN2/PSEN1/TIGAR/RRAGA/ATG12/PLK2/MTMR8/OPTN/HUWE1/RALB/KEAP1/RNF5/TMEM41B/WIPI2/DAP/MAP1LC3A/C10H9orf72/ACBD5/RNF41/TMEM39A/POLDIP2/BECN1/RETREG3/MTOR/PARK7/HDAC6/SESN3/VPS4B/TP53INP1/KDR/FBXO7/ULK3/RAB33B/SPTLC1/ATG4C/SLC25A4/SOGA1/TGFBRAP1/TMEM59/VPS51/PIKFYVE/RETREG1/IL10RA…	118
GO:0034622	cellular protein-containing complex assembly	259/4738	310/6334	0.00010183	0.00370731	MX1/LOC100516295/LOC100510904/HSP70.2/TARBP2/SEM1/HMGB1/HJURP/HMGB2/PMEPA1/VIL1/TMOD2/NDUFB4/HIP1R/AAR2/PFDN6/NAF1/VPS18/SNRPD3/TGFB1/GRWD1/CAPG/PPAN/EVL/PSIP1/CAPZB/PICALM/MRTO4/CENPO/PTK2B/NDUFAF5/ABT1/RPL6/KAT6B/NAP1L1/PSMD4/LRRC49/SLAIN2/RAD51/VPS11/TLR4/NCK1/CLP1/CABIN1/EIF6/RPS27L/TIMM21/RPS15/GEMIN6/GRB2/SNAP23/LDLRAD4/TSPYL2/CDC42EP2/RASA1/SCO2/SOX9/TMSB10/NUFIP1/LUC7L/DDX20/PTGES3/SMAD1/…	259
GO:0007059	chromosome segregation	85/4738	94/6334	0.000108201	0.00389398	HJURP/BIRC5/REC8/SPAG5/NUF2/ABRAXAS2/NEK6/KNSTRN/CDC20/CDC6/SKA2/PTTG1/PMF1/AURKB/RMI2/TOP2A/GEM/CENPH/SPDL1/SMC6/BAG6/NAA50/RRS1/CTNNB1/AKAP8L/CDC42/NCAPG/CENPW/SGO2/PUM2/USP44/SPC25/BUB3/RMI1/RAD21/VPS4B/GEN1/CCNB1/UBE2C/SKA1/CHMP1A/MCMBP/BRCA1/SGO1/XRCC3/CCNE2/RCC1/RGS14/BANF1/RAB11A/TLK1/INO80/EME1/CIAO1/PHB2/CENPQ/TERF1/ANAPC15/DLGAP5/NDEL1/ESCO1/UBE2B/FEN1/POGZ/KIF18A/ATM/CHMP5/SETDB2/TRIP1…	85
GO:0010564	regulation of cell cycle process	139/4738	160/6334	0.000114013	0.00405654	HSP70.2/KIF20B/BIRC5/SPAG5/KAT2A/CDC25B/CCNF/SOX4/PRKACA/KIF11/TGFB1/KNSTRN/RPL26/FOXM1/WNT5A/LIF/AKAP1/CDC20/CDC6/RPL23/KIF20A/PIN1/PSME3/TXLNG/CCND2/AURKB/BID/RINT1/CCNH/NSFL1C/RMI2/CSPP1/IL1A/RAD1/SOX9/ID2/PLK2/CEP250/PRKAR1A/TGFA/SPDL1/CDKN1B/PPP1R10/KLHL9/CTNNB1/CCNB2/PRKAR2A/CDC42/PBX1/MIIP/CDK2AP2/TAOK3/CUL9/AURKA/SIN3A/RAB11FIP4/CDK1/BECN1/RFWD3/NABP1/BCL2L1/USP44/BUB3/CDK7/RAD21/VPS4B/RB…	139
GO:0006986	response to unfolded protein	31/4738	31/6334	0.000120406	0.00414275	HSPA6/HSP70.2/CREB3L2/CREB3L1/FICD/YOD1/DDIT3/CREB3/OPTN/SERP1/STT3B/HSPA9/CLGN/RNF121/ATF6B/TMTC4/CALR/HSPB8/HSPA1L/NCK2/VAPB/STUB1/TMBIM6/NFE2L2/DNAJB5/DDRGK1/SELENOS/DERL3/CREB3L4/CALR3/CREBRF	31
GO:0035967	cellular response to topologically incorrect protein	31/4738	31/6334	0.000120406	0.00414275	HSPA6/HSP70.2/CREB3L2/CREB3L1/FICD/DNAJB12/DDIT3/CREB3/OPTN/RNF5/BAG6/SERP1/HSPA9/HDAC6/CLGN/RNF121/ATF6B/TMTC4/CALR/HSPB8/HSPA1L/VCP/NCK2/VAPB/STUB1/NFE2L2/DDRGK1/SELENOS/DERL3/CREB3L4/CALR3	31
GO:0042274	ribosomal small subunit biogenesis	31/4738	31/6334	0.000120406	0.00414275	RPP40/LOC100518848/RPS25/RPS6/NOL11/ABT1/RPS27L/RPS15/TSR2/FCF1/RRS1/RPS8/RPS16/RPS28/RPS21/DDX52/WDR46/NOP9/UTP6/RPSA/FAM207A/LSM6/NAT10/NOB1/KRI1/RPS7/TSR3/HELB/RPS27/MRPS11/MRPS7	31
GO:0050684	regulation of mRNA processing	39/4738	40/6334	0.000126622	0.00429549	RBM25/HNRNPA1/RBM5/PTBP1/ZBTB7A/SON/RBM39/DYRK1A/RBM17/FMR1/MBNL3/SRSF2/SRSF6/PAPOLA/TRA2A/RBM42/WTAP/NCBP2/AHCYL1/RBM7/RNF20/MAGOH/QKI/SF3B4/ZC3H10/CELF3/RBM3/NOVA2/PRDX6/C1H9orf78/RBM8A/TRA2B/SRSF7/RBMX/ZC3H14/SRSF12/DAZAP1/EIF4A3/PRPF19	39
GO:1901990	regulation of mitotic cell cycle phase transition	58/4738	62/6334	0.000127589	0.00429549	BIRC5/CDC25B/SOX4/RPL26/CDC6/PSME3/CCND2/AURKB/BID/RINT1/ID2/SPDL1/CDKN1B/PBX1/MIIP/CDK2AP2/TAOK3/SIN3A/CDK1/RFWD3/NABP1/USP44/BUB3/RAD21/VPS4B/GEN1/CCNB1/UBE2C/DONSON/TRIM39/BRCA1/XRCC3/RGCC/TM4SF5/CDK4/RAB11A/INO80/NABP2/PHB2/DCUN1D3/ANAPC15/PKD2/INTS3/TAOK1/ATM/CCNB3/CDC25C/TRIP13/HYAL1/MAD2L1/ANAPC5/PCID2/CHMP4C/APPL1/MAD2L1BP/PLK3/ZWINT/E2F7	58
GO:0120031	plasma membrane bounded cell projection assembly	107/4738	121/6334	0.000143027	0.00476401	SLC9A3R1/SRF/HAP1/EHD2/TMEM80/VCL/IFT20/ATG5/DCDC2/EPHA2/LRRC49/DYNLL2/FAM98A/CDC42EP2/CEP19/TACSTD2/TBC1D7/CEP250/DYNLL1/AVIL/FMR1/CDC42/CEP162/TMEM138/DBNL/DCX/EMP3/CEP70/RAB5A/WASF2/MTOR/TESK1/WNT1/CEP41/BRK1/RILPL1/CCP110/NCKAP1/ARL13B/S1PR2/DYNC2LI1/SPATA6/CFAP206/SPAG16/DNAI2/PLD1/CFAP20/TMEM17/RAC2/NTN1/FUZ/DMTN/RILPL2/DNAAF2/SPEF2/FAM161A/NCK2/B9D2/SNX10/P2RX7/MNS1/TTC8/PLEKHM1/WRAP73/UNC…	107
GO:0006260	DNA replication	63/4738	68/6334	0.000145194	0.00478528	SAMHD1/SSRP1/GINS4/GRWD1/POLD1/CDC6/WDR18/RAD51/NOC3L/DDX21/TSPYL2/GLI2/GTPBP4/EGF/CDC45/BOD1L1/RBBP6/NFIB/SIN3A/MCM2/RFWD3/RFC5/GINS3/FAM111B/TRAIP/BLM/GEN1/DONSON/MCMBP/CCNE2/PCNA/RPA1/DNAJC2/INO80/TIPIN/EME1/TERF1/NFIX/POLL/GMNN/POLG/ESCO1/E2F8/GINS1/ZPR1/TBRG1/POLE2/BAZ1A/SUPT16H/FEN1/GINS2/LIG4/ORC4/MCM3/POLD2/EREG/POLD4/RFC4/RPA2/HELB/RFC3/SMC3/E2F7	63
GO:2000058	regulation of ubiquitin-dependent protein catabolic process	38/4738	39/6334	0.000165646	0.00540247	HSP70.2/ZFAND2A/CLU/CDC20/RPL23/GBA/PTK2B/UBQLN4/SOCS5/PSEN1/ARAF/SMAD7/BAG6/PSMD10/WNT1/PARK7/STYX/RPL11/N4BP1/NUB1/TRIM39/DVL1/RNF180/PDCL3/SUMO2/RNF14/STUB1/BCAP31/TAF9/SOCS4/WAC/RNF19A/DDRGK1/RACK1/FZR1/RNF139/AGTPBP1/PLK3	38
GO:0051301	cell division	132/4738	152/6334	0.000176429	0.00569485	KLHL21/KIF20B/BIRC5/SPAG5/PDGFA/NUF2/TXNIP/CDC25B/VPS4A/KIF11/TGFB1/NEK6/APC/CDC20/MAPRE2/RPS3/CDC6/RBBP8/KIF20A/SPECC1L/PIN1/SKA2/SON/PGF/CCND2/PMF1/AURKB/GNAI3/JTB/ING2/CSPP1/KDF1/IL1A/GNAI2/PLK2/USP16/CDC45/BOD1L1/TGFA/ARPP19/SPDL1/ARHGEF2/PPP1CC/MDK/ANAPC16/EPB41/CDC123/KLHL9/FGFR2/CDC42/NCAPG/ANAPC10/CDK2AP2/SGO2/AURKA/CKS1B/NUMB/RAB11FIP4/CDK1/EXT1/BECN1/CDCA3/CDCA5/PPP1CB/BCL2L1/SPC25/VEGF…	132
GO:0010608	posttranscriptional regulation of gene expression	114/4738	130/6334	0.000198724	0.00634904	PABPC4/TARBP2/RGS2/SOX4/NAF1/RPL26/NEMF/PUM3/RPS3/ENC1/UNK/CTIF/FXR1/NCK1/SESN2/CLP1/EIF4EBP2/PAIP1/EIF5A/USP16/WT1/EIF3K/SPOUT1/POLR2G/FMR1/DPH3/CARHSP1/PPP1R15B/SERP1/PIWIL4/PTCD3/TRMT10C/RPL10/DGCR8/ELAVL1/KLHL25/CNOT8/AURKA/GAPDH/LOC100152566/MOV10/MTOR/PDE12/UPF3B/SEPSECS/ACO1/PUM2/PAIP2/IGF2BP1/AGO2/EIF2S1/A1CF/ETF1/NCBP2/GLE1/GUF1/CALR/TBRG4/BCDIN3D/NOCT/DHX29/PLD1/ESR1/CAPRIN1/SRP9/NCK2/T…	114
GO:0006888	endoplasmic reticulum to Golgi vesicle-mediated transport	44/4738	46/6334	0.000204393	0.0064642	COPA/CREB3L2/SEC23B/SCAP/SEC24C/PREB/TEX261/SEC24A/RINT1/ERGIC1/LOC100157002/TRAPPC2L/LMAN2/SEC23A/SAR1B/TMED9/TMED10/TMED7/TMED5/TBC1D20/YIPF5/MPPE1/TRAPPC1/TRAPPC2/SPAST/COPB2/COPB1/BCAP31/TMED1/TMED6/RAB1A/YIF1B/TRAPPC5/WHAMM/GOSR1/IER3IP1/RANGRF/SEC22C/STX17/SAR1A/YIF1A/RNF139/TICAM2/TRAPPC4	44
GO:0031396	regulation of protein ubiquitination	50/4738	53/6334	0.000212684	0.00665914	ISG15/TNFAIP3/ARRDC3/OTUB2/SOX4/UBB/PTTG1IP/CDC20/PHF23/PIN1/OGT/DCUN1D5/PSEN1/GTPBP4/TBC1D7/HUWE1/CRY1/SMAD7/PSMD10/BAG2/NDFIP2/UBE2D1/PARK7/USP44/FYN/N4BP1/BRCA1/KLHL40/TICAM1/TOPORS/BCL10/AMER1/SPRY2/XIAP/RNF20/RNF180/DCUN1D3/STUB1/SPHK1/OTUB1/SPOPL/ARRDC4/GPS2/FZR1/MAD2L1/FBXO4/ABL1/PPIA/VPS28/DCUN1D4	50
GO:0030031	cell projection assembly	109/4738	124/6334	0.000219714	0.00681112	SLC9A3R1/SRF/HAP1/EHD2/TMEM80/VCL/CAPG/IFT20/ATG5/DCDC2/RHOG/EPHA2/LRRC49/DYNLL2/FAM98A/CDC42EP2/CEP19/TACSTD2/TBC1D7/CEP250/DYNLL1/AVIL/FMR1/CDC42/CEP162/TMEM138/DBNL/DCX/EMP3/CEP70/RAB5A/WASF2/MTOR/TESK1/WNT1/CEP41/BRK1/RILPL1/CCP110/NCKAP1/ARL13B/S1PR2/DYNC2LI1/SPATA6/CFAP206/SPAG16/DNAI2/PLD1/CFAP20/TMEM17/RAC2/NTN1/FUZ/DMTN/RILPL2/DNAAF2/SPEF2/FAM161A/NCK2/B9D2/SNX10/P2RX7/MNS1/TTC8/PLEKHM1/…	109
GO:0042176	regulation of protein catabolic process	86/4738	96/6334	0.000226717	0.00695933	HSP70.2/TNFAIP3/ZFAND2A/PSMD2/CLU/PSMD3/UBB/RNFT2/LPCAT1/PTTG1IP/ASB9/TIPARP/WNT5A/CDC20/RPL23/PIN1/GBA/PSME3/TIMP2/PTK2B/UBQLN4/TIMP3/SOCS5/PSEN1/SOX9/PLK2/HUWE1/ARAF/SMAD7/NRDC/BAG6/RNF41/TIMP1/PSMD10/BAG2/HECW2/WNT1/PARK7/PSMD1/RGP1/STYX/FYN/RPL11/N4BP1/OAZ2/NUB1/TRIM39/SNF8/FBXL5/AZIN1/RIC1/PSMD14/DVL1/AMER1/VHL/RNF180/MYLIP/FURIN/PDCL3/SUMO2/RNF14/OAZ3/TRIM32/STUB1/BCAP31/TAF9/SOCS4/WAC/RNF1…	86
GO:0031647	regulation of protein stability	66/4738	72/6334	0.000239227	0.00727204	KAT2A/GLMP/CLU/PIM2/HIP1R/TSPAN1/SOX4/B4GALT5/SMO/RPL23/PIN1/CCT3/KRAS/CCNH/GTPBP4/BMP2/RNF5/SMAD7/BAG6/APOA1/CASP3/RNF149/BAG2/GAPDH/PARK7/HDAC6/MFSD1/FBXL3/TRIM39/RNF128/CALR/HSP90AA1/ATF7IP/CCT6A/DVL1/PEX2/TELO2/PHB2/FLOT1/MORC3/MYLIP/PDCL3/HPS4/DAD1/RASSF2/STUB1/PEX6/CTSH/RTN4/TAF9/KDM8/SIRT1/TBRG1/SUGT1/UBE2B/DDRGK1/PRKRA/SOX17/GNAQ/RNF139/CDC37/FBXO4/LAMP2/CCT4/TADA3/PDCD10	66
GO:1903311	regulation of mRNA metabolic process	60/4738	65/6334	0.000280528	0.00843715	PABPC4/RBM25/HNRNPA1/RBM5/PTBP1/ZBTB7A/SON/RBM39/DYRK1A/RBM17/POLR2G/FMR1/CARHSP1/MBNL3/SRSF2/ELAVL1/SRSF6/PAPOLA/TRA2A/PDE12/RBM42/PUM2/WTAP/IGF2BP1/NCBP2/AHCYL1/TBRG4/NOCT/RBM7/RNF20/CNOT7/MAGOH/QKI/SF3B4/TAF15/ZC3H10/CELF3/RBM3/NOVA2/PRDX6/CSDC2/C1H9orf78/DND1/RBM8A/TRA2B/SRSF7/PABPC1/RBMX/ANGEL2/ZC3H14/PCID2/METTL14/SRSF12/FASTKD2/PCBP4/DAZAP1/EIF4A3/PRPF19/FASTK/APOBEC1	60
GO:0006497	protein lipidation	36/4738	37/6334	0.000282945	0.00843715	ATG5/GBA/PIGL/PGAP3/ZDHHC5/ATG12/ZDHHC16/ZDHHC8/WIPI2/UGCG/PIGF/PIGQ/PIGP/PIGV/PIGH/PIGC/DPM1/MPPE1/WDR45B/GLUL/CWH43/PIGB/DPM2/ATG7/PIGU/ZDHHC23/SELENOK/WDR45/GOLGA7/ZDHHC6/ZDHHC9/PORCN/ZDHHC7/PIGO/PIGK/PIGM	36
GO:0045931	positive regulation of mitotic cell cycle	28/4738	28/6334	0.000289012	0.00845698	BIRC5/CDC25B/DUSP3/CCND2/STAT5A/PPP1R10/PBX1/POLDIP2/SIN3A/FOXA1/VPS4B/CCNB1/UBE2C/NKX3-1/RGCC/CDK4/RAB11A/PHB2/SPHK1/STAT5B/TAL1/CDC25C/HYAL1/ANAPC5/ABL1/MAD2L1BP/PTPN11/APP	28
GO:2001251	negative regulation of chromosome organization	28/4738	28/6334	0.000289012	0.00845698	HNRNPA1/BIRC5/AURKB/TOP2A/SPDL1/MNAT1/TINF2/MCM2/USP44/BUB3/RAD21/GEN1/CCNB1/XRCC3/TERF2/TERF1/ANAPC15/TEN1/ATM/NAT10/TRIP13/MAD2L1/PCID2/TNKS/TERF2IP/MAD2L1BP/ZWINT/APOBEC1	28
GO:0051129	negative regulation of cellular component organization	149/4738	174/6334	0.000313332	0.00908371	LOC100510904/DNAJB1/HNRNPA1/HMGB1/BIRC5/PMEPA1/VIL1/KAT2A/TMOD2/PFDN4/TSKU/CLU/HIP1R/CCNF/SNAPIN/PFDN6/OTUB2/APC/CAPG/CXCL10/WNT5A/LIF/EFNA1/CAPZB/PHF23/GBA/AURKB/UBQLN4/OMA1/YWHAH/ANTXR1/LDLRAD4/PSEN1/TIGAR/FH/TOP2A/RAD1/SOX9/TMSB10/TACSTD2/TBC1D7/DYRK1A/HUWE1/SLC35F6/LIMA1/AVIL/SMAD4/SPDL1/ARHGEF2/NEU3/RDX/RNF41/TMEM39A/PSMD10/MNAT1/TINF2/PRELID1/TMOD4/SIN3A/PAQR3/WASF2/MCM2/PFDN2/TAF7/TESK1/SE…	149
GO:1903320	regulation of protein modification by small protein conjugation or removal	54/4738	58/6334	0.000317886	0.0091312	ISG15/TNFAIP3/ARRDC3/EGR1/OTUB2/SOX4/UBB/PTTG1IP/CDC20/PHF23/PIN1/OGT/DCUN1D5/PSEN1/GTPBP4/TBC1D7/HUWE1/CRY1/SMAD7/PIAS3/PSMD10/BAG2/NDFIP2/UBE2D1/PARK7/USP44/FYN/N4BP1/BRCA1/KLHL40/TICAM1/TOPORS/BCL10/AMER1/SPRY2/XIAP/RNF20/RNF180/DCUN1D3/STUB1/SPHK1/OTUB1/SPOPL/ARRDC4/GPS2/COPS9/FZR1/MAD2L1/FBXO4/ABL1/PPIA/VPS28/DCUN1D4/ARNT	54
GO:0006403	RNA localization	42/4738	44/6334	0.000337227	0.00959872	HNRNPA1/SEM1/NUP93/NUP85/ENY2/SSB/HNRNPA2B1/NOL6/TOMM20/PHAX/SDAD1/EIF6/THOC2/EIF5A/SNUPN/RRS1/DDX19B/AKAP8L/MRPL18/WRAP53/NXT1/IGF2BP1/ZC3H11A/A1CF/GLE1/THOC3/FBL/SIDT2/EXOSC3/FLOT1/NOP9/RAE1/QKI/IGF2BP2/CHTOP/RBM8A/FYTTD1/SLBP/CCT4/HHEX/EIF4A3/DDX39B	42
GO:0042273	ribosomal large subunit biogenesis	27/4738	27/6334	0.000386924	0.0108166	RPL26/PPAN/MRTO4/NOL9/RPL7/RPL7L1/SDAD1/RPL6/RPL14/EIF6/GTPBP4/RRS1/RPL10/RRP15/NHP2/RSL24D1/RPL35/DHX30/MRPL20/WDR74/WDR12/DDX28/NIP7/RPLP0/LOC100739087/RPL23A/FASTKD2	27
GO:0051225	spindle assembly	27/4738	27/6334	0.000386924	0.0108166	HSP70.2/HAUS6/ABRAXAS2/KIF11/CDC20/AURKB/SAC3D1/CCNB2/VPS4B/TUBGCP3/RCC1/RAB11A/DRG1/HAUS1/INO80/WRAP73/CCSAP/CHMP5/MZT1/CCDC61/RNF4/RHOA/STAG2/TNKS/CHMP4C/SMC3/TUBB1	27
GO:1903362	regulation of cellular protein catabolic process	53/4738	57/6334	0.000398269	0.0110352	HSP70.2/TNFAIP3/ZFAND2A/CLU/UBB/RNFT2/PTTG1IP/CDC20/RPL23/GBA/PSME3/PTK2B/UBQLN4/SOCS5/PSEN1/ARAF/SMAD7/BAG6/PSMD10/BAG2/WNT1/PARK7/RGP1/STYX/RPL11/N4BP1/NUB1/TRIM39/FBXL5/RIC1/PSMD14/DVL1/AMER1/RNF180/MYLIP/FURIN/PDCL3/SUMO2/RNF14/STUB1/BCAP31/TAF9/SOCS4/WAC/RNF19A/DDRGK1/RACK1/FZR1/RNF139/PITHD1/RHBDF1/AGTPBP1/PLK3	53
GO:0006605	protein targeting	58/4738	63/6334	0.000432677	0.0118834	TIMM22/SRP68/CHCHD4/MON1B/PEX26/SRP14/HAP1/M6PR/SEC61A1/TOMM20/BID/TIMM21/SRPRA/TOMM40L/TIMM44/TOMM7/FYN/PEX12/PEX14/TOMM34/PIKFYVE/TRAM1/PEX2/SSR3/RAB27A/SRP19/SCARB2/PEX13/HSPA1L/SGTB/LOC100157391/SRP9/SEC61G/DMTN/SPCS2/HPS4/TOMM40/SEC63/PEX6/PEX19/SNX16/BCAP31/SRP54/PMPCB/ZDHHC23/SLC1A1/AGK/IMMP1L/GOLGA7/ZDHHC6/TIMM29/ZDHHC9/LAMP2/SEC61A2/ZDHHC7/AIP/INPP5K/SPCS1	58
GO:0006417	regulation of translation	82/4738	92/6334	0.000478599	0.0130097	TARBP2/RGS2/SOX4/RPL26/NEMF/PUM3/RPS3/ENC1/UNK/CTIF/FXR1/NCK1/SESN2/EIF4EBP2/PAIP1/EIF5A/USP16/WT1/EIF3K/POLR2G/FMR1/DPH3/PPP1R15B/SERP1/PIWIL4/PTCD3/TRMT10C/RPL10/ELAVL1/KLHL25/CNOT8/AURKA/GAPDH/MTOR/UPF3B/SEPSECS/ACO1/PAIP2/IGF2BP1/AGO2/EIF2S1/ETF1/NCBP2/GLE1/GUF1/CALR/DHX29/PLD1/CAPRIN1/SRP9/NCK2/THBS1/CNOT7/PAIP2B/QKI/EIF4EBP3/RBM3/DNAJC24/MTG1/DDX6/RACK1/DND1/RBM4B/NAT10/ABCF1/AGO3/RPL13A/AG…	82
GO:0048024	regulation of mRNA splicing, via spliceosome	34/4738	35/6334	0.000481994	0.0130097	RBM25/HNRNPA1/RBM5/PTBP1/ZBTB7A/SON/RBM39/DYRK1A/RBM17/FMR1/MBNL3/SRSF2/SRSF6/TRA2A/RBM42/WTAP/RBM7/MAGOH/QKI/SF3B4/ZC3H10/CELF3/RBM3/NOVA2/PRDX6/C1H9orf78/RBM8A/TRA2B/SRSF7/RBMX/SRSF12/DAZAP1/EIF4A3/PRPF19	34
GO:0034620	cellular response to unfolded protein	26/4738	26/6334	0.000517979	0.0138615	HSPA6/HSP70.2/CREB3L2/CREB3L1/FICD/DDIT3/CREB3/OPTN/SERP1/HSPA9/CLGN/RNF121/ATF6B/TMTC4/CALR/HSPB8/HSPA1L/NCK2/VAPB/STUB1/NFE2L2/DDRGK1/SELENOS/DERL3/CREB3L4/CALR3	26
GO:0034248	regulation of cellular amide metabolic process	95/4738	108/6334	0.000530274	0.0140702	TARBP2/RGS2/SOX4/RPL26/NEMF/PUM3/RPS3/ENC1/UNK/PIN1/ORMDL3/CTIF/FXR1/NCK1/SESN2/TIGAR/EIF4EBP2/PAIP1/EIF5A/USP16/WT1/PDK3/EIF3K/POLR2G/FMR1/DPH3/PPP1R15B/SERP1/PIWIL4/PTCD3/TRMT10C/RPL10/SP1/ELAVL1/CASP3/KLHL25/CNOT8/AURKA/GAPDH/MTOR/UPF3B/TMED10/SEPSECS/ACO1/PAIP2/IGF2BP1/AGO2/ORMDL1/EIF2S1/ETF1/NCBP2/GLE1/GUF1/CALR/DHX29/PLD1/CAPRIN1/SRP9/NCK2/THBS1/CNOT7/SPHK1/PAIP2B/QKI/RTN4/EIF4EBP3/RBM3/NFE…	95
GO:0006457	protein folding	62/4738	68/6334	0.000551439	0.0142241	HSPA6/HSP70.2/DNAJB1/CHCHD4/PFDN4/CLU/PFDN6/CCT8/PFDN5/PPIF/HSP90AB1/DFFA/DNAJB2/PPIG/DNAJB12/PPIC/DNAJA3/PTGES3/ERO1A/HSPD1/NUDCD3/PFDN2/DNAJB13/HSPA9/CLGN/PPIE/TOR1A/DNAJB4/CALR/HSPE1/HSP90AA1/PPIL6/CCT5/CCT6A/CCT7/PFDN1/HSPA1L/SGTB/PPIL1/LOC100511376/PDCL3/AHSA1/HSPB1/DNAJA2/DNAJB5/CCT2/TBCC/PPID/HSP90B1/VBP1/HSPB6/PPIL2/CDC37/DNAJB11/PDRG1/CCT4/PPIA/PPIL3/AIP/CALR3/NKTR/SDF2	62
GO:0007034	vacuolar transport	40/4738	42/6334	0.000554243	0.0142241	NPC1/MON1B/SNAPIN/M6PR/VPS18/AP1G2/CHMP2B/VPS41/NDFIP2/BECN1/VPS4B/TGFBRAP1/CHMP1A/LEPROT/VPS51/SNF8/CACNG7/IGF2R/VAMP7/SCARB2/VCP/RNF157/MTM1/SNX16/AP1G1/RHOB/SLC46A3/CHMP3/ATG14/VPS36/CHMP4A/CHMP5/NOXRED1/LAMP2/SLC15A4/ATP6V0D2/VPS28/VPS53/CHMP4C/GPRASP1	40
GO:0060491	regulation of cell projection assembly	40/4738	42/6334	0.000554243	0.0142241	SRF/HAP1/IFT20/ATG5/DCDC2/EPHA2/FAM98A/CDC42EP2/TACSTD2/TBC1D7/AVIL/FMR1/CDC42/RAB5A/WASF2/MTOR/TESK1/WNT1/BRK1/CCP110/NCKAP1/PLD1/RAC2/FUZ/DMTN/P2RX7/MNS1/PLEKHM1/WRAP73/CDC42EP4/CDC42EP1/FNBP1L/ARF6/VDAC3/PLEK2/NRP1/RHOQ/F2RL1/PODXL/CDC42EP3	40
GO:0120032	regulation of plasma membrane bounded cell projection assembly	40/4738	42/6334	0.000554243	0.0142241	SRF/HAP1/IFT20/ATG5/DCDC2/EPHA2/FAM98A/CDC42EP2/TACSTD2/TBC1D7/AVIL/FMR1/CDC42/RAB5A/WASF2/MTOR/TESK1/WNT1/BRK1/CCP110/NCKAP1/PLD1/RAC2/FUZ/DMTN/P2RX7/MNS1/PLEKHM1/WRAP73/CDC42EP4/CDC42EP1/FNBP1L/ARF6/VDAC3/PLEK2/NRP1/RHOQ/F2RL1/PODXL/CDC42EP3	40
GO:0051640	organelle localization	111/4738	128/6334	0.000654986	0.0166729	MX1/SLC9A3R1/BIRC5/NUF2/MAP4K2/HAP1/SNAPIN/VPS18/UBB/CFL1/TMEM201/RAB13/ATP2A2/MAP1B/PREB/IFT20/PDZD8/SDAD1/STXBP1/VPS11/NSFL1C/EIF6/SNAP23/FAM98A/PSEN1/GEM/CEP19/TBCCD1/BLOC1S5/FES/SPOUT1/SPDL1/SAR1B/RRS1/ARFGAP2/PTGDS/TMED9/MFN1/MTOR/TESK1/TMED10/RAB10/HDAC6/IKBKG/VPS4B/STX11/CCNB1/BICD1/TOR1A/GRAMD2A/AHCYL1/MYO6/RHOT2/SPAST/F8A1/RAB11A/NECTIN2/RAB27A/SPRY2/RAC2/PEX13/DYNC1LI2/RAB3B/GJA1/CENPQ/…	111
GO:0065003	protein-containing complex assembly	336/4738	413/6334	0.000688228	0.0173066	MX1/LOC100516295/LOC100510904/HSP70.2/TARBP2/SEM1/HMGB1/HJURP/HMGB2/PMEPA1/VIL1/SAMHD1/TMOD2/CLU/NDUFB4/HIP1R/AAR2/PFDN6/LRRC8A/PLAGL2/NAF1/VPS18/SNRPD3/CRTC2/KCTD5/TGFB1/GRWD1/CAPG/PPAN/EVL/LRRC8D/PREB/PSIP1/CAPZB/PICALM/MRTO4/CENPO/CCT3/GBA/PTK2B/NDUFAF5/ABT1/RPL6/KAT6B/NAP1L1/PSMD4/BID/MLKL/LRRC49/SLAIN2/RAD51/VPS11/TLR4/NCK1/CLP1/CABIN1/KCTD10/EIF6/RPS27L/TIMM21/RPS15/GEMIN6/GRB2/SNAP23/LDLRA…	336
GO:1903050	regulation of proteolysis involved in cellular protein catabolic process	45/4738	48/6334	0.000690938	0.0173066	HSP70.2/ZFAND2A/CLU/UBB/RNFT2/CDC20/RPL23/GBA/PSME3/PTK2B/UBQLN4/SOCS5/PSEN1/ARAF/SMAD7/BAG6/PSMD10/BAG2/WNT1/PARK7/STYX/RPL11/N4BP1/NUB1/TRIM39/PSMD14/DVL1/RNF180/PDCL3/SUMO2/RNF14/STUB1/BCAP31/TAF9/SOCS4/WAC/RNF19A/DDRGK1/RACK1/FZR1/RNF139/PITHD1/RHBDF1/AGTPBP1/PLK3	45
GO:0048285	organelle fission	106/4738	122/6334	0.00073921	0.0183688	MX1/HSP70.2/KIF20B/BIRC5/REC8/NUF2/CDC25B/ABRAXAS2/KIF11/UBB/WNT5A/LIF/CDC20/CDC6/PTTG1/MIEF1/AURKB/RAD51/NSFL1C/ING2/IL1A/MCU/TOP2A/RAD1/USP16/ACOT8/SLC25A46/TGFA/SPDL1/CDKN1B/BAG6/NAA50/RRS1/CCNB2/AKAP8L/NCAPG/DDHD2/CUL9/MND1/SGO2/AURKA/USP44/PSMC3IP/BUB3/RMI1/RAD21/VPS4B/KDR/GEN1/CCNB1/UBE2C/CHMP1A/SGO1/XRCC3/CCNE2/STAT2/RGCC/CALR/FIGNL1/RCC1/CKS2/SPAST/RAB11A/DRG1/INO80/EME1/PHB2/SPHK1/TERF1/…	106
GO:0034504	protein localization to nucleus	60/4738	66/6334	0.000830948	0.0204858	TRIM8/KPNA7/TXNIP/ZBTB7A/TGFB1/NUTF2/PTTG1IP/MAPK14/LIF/SMO/PIN1/SESN2/KPNA2/SIX1/PSEN1/SOX9/SUPT7L/KPNA3/SNUPN/RRS1/DMAP1/ELAVL1/HYAL2/TNPO2/SIN3A/IPO4/WRAP53/TESK1/TNPO3/HIKESHI/NXT1/PARK7/KPNA1/IPO13/FYN/RPL11/TMCO6/CALR/PIKFYVE/STAT3/DVL1/TOPORS/SIX4/OTUD7B/PHB2/MORC3/NFKBIA/PKIG/ZPR1/TBRG1/NXT2/KPNA5/PYGO1/BMP4/KPNB1/FBXO4/HHEX/RANBP6/IPO8/APPL1	60
GO:0006470	protein dephosphorylation	38/4738	40/6334	0.000907102	0.0216944	PPP2R5B/PTPRZ1/TGFB1/GBA/UBLCP1/RCAN1/BOD1L1/ARPP19/PPP1R15B/PTPRE/PPP2R2A/DUSP18/TIPRL/NUAK1/SSU72/PPP1R11/PPP1CB/ILKAP/IKBKB/DUSP5/PPP1R8/PPP2CA/FKBP1B/PDP1/IGBP1/DUSP6/PPM1G/DUSP10/ENSA/PPP4R3B/PPP6R2/PPP2R2B/PPP2R1A/SWAP70/PPIA/PTPN9/PPP1R16B/PTPN18	38
GO:0042158	lipoprotein biosynthetic process	38/4738	40/6334	0.000907102	0.0216944	ATG5/GBA/PIGL/PGAP3/ZDHHC5/ATG12/ZDHHC16/ZDHHC8/WIPI2/UGCG/PIGF/PIGQ/PIGP/PIGV/PIGH/APOE/PIGC/DPM1/MPPE1/WDR45B/GLUL/CWH43/PIGB/DPM2/ATG7/PIGU/ZDHHC23/SELENOK/WDR45/GOLGA7/ZDHHC6/ZDHHC9/PORCN/ZDHHC7/PIGO/PIGK/PIGM/APOBEC1	38
GO:0061136	regulation of proteasomal protein catabolic process	38/4738	40/6334	0.000907102	0.0216944	HSP70.2/ZFAND2A/CLU/UBB/RNFT2/CDC20/GBA/PSME3/UBQLN4/SOCS5/PSEN1/ARAF/SMAD7/BAG6/PSMD10/BAG2/PARK7/STYX/RPL11/N4BP1/TRIM39/PSMD14/DVL1/RNF180/SUMO2/RNF14/STUB1/BCAP31/TAF9/SOCS4/WAC/RNF19A/DDRGK1/RACK1/FZR1/PITHD1/RHBDF1/PLK3	38
GO:0006650	glycerophospholipid metabolic process	83/4738	94/6334	0.000907686	0.0216944	ACP6/DGKA/LPCAT1/ENPP2/ABHD5/INPPL1/PIGL/SOCS5/IP6K1/PI4KB/ABHD6/PGAP3/SOCS1/MTMR8/MTMR2/PI4K2A/PIGF/PI4KA/PLSCR3/GPAM/PIGQ/PIGP/SCARB1/PIGV/MBOAT7/DPEP1/PIGH/CDS2/SLC27A1/GNPAT/CISH/PIGC/DPM1/CDIPT/LPGAT1/MPPE1/PIKFYVE/MTMR7/PLD1/SOCS2/IMPA1/IP6K2/NAAA/CWH43/PHB2/PIGB/PISD/PEMT/NR1H2/DPM2/BPNT1/ABHD12B/INPP1/TAMM41/LPCAT3/MTM1/INPP5F/CHPT1/IP6K3/AGPAT2/SOCS4/PIGU/LCLAT1/PRDX6/FAM126A/PLA2G4B/CHK…	83
GO:0036503	ERAD pathway	24/4738	24/6334	0.000928143	0.0218158	RNFT2/DNAJB12/YOD1/DNAJB9/RNF5/EDEM2/BAG6/STT3B/RNF103/FAF2/RNF121/FBXO6/VCP/SGTB/STUB1/BCAP31/UBE2J2/SELENOS/FOXRED2/DERL3/HSP90B1/PSMC6/UBXN4/RNF139	24
GO:0042255	ribosome assembly	24/4738	24/6334	0.000928143	0.0218158	PPAN/MRTO4/ABT1/RPL6/EIF6/RPS27L/RPS15/RRS1/RPL10/SBDS/RSL24D1/RPS28/DHX30/MTERF3/MRPL20/RPSA/DDX28/NIP7/RPLP0/RPL23A/FASTKD2/RPS27/MRPS11/MRPS7	24
GO:0044282	small molecule catabolic process	96/4738	110/6334	0.000933671	0.0218158	ARG1/FAAH/SLC25A44/FTCD/DERA/SESN2/TIGAR/ARG2/TAT/ACOT8/ALDH5A1/DPYD/MTMR2/RENBP/GK/ACOX2/PPARD/TPI1/CROT/ASRGL1/SCARB1/URAD/ACOX1/BDH2/DAO/PARK7/BCKDHA/GOT1/DLST/ABHD2/LPIN1/AASS/HOGA1/GNPDA2/GNPDA1/ADH5/IDO1/PCCB/MIOX/ALDH6A1/ALDH1L2/NUDT7/DDO/NOS3/GALT/PEX2/CPT1A/AKR1A1/IMPA1/PEX13/LOC100525350/ACAT1/IDNK/ALDH2/BPNT1/INPP1/RBKS/AMT/AUH/UROC1/ADAL/ACADS/IVD/ACTN3/RPE/CPT1B/HAGHL/DHDH/ESD/CDO1/E…	96
GO:0017038	protein import	49/4738	53/6334	0.000969356	0.0224819	KPNA7/CHCHD4/PEX26/TXNIP/TGFB1/NUTF2/PTTG1IP/MAPK14/TOMM20/SMO/TIMM21/KPNA2/PSEN1/KPNA3/TOMM40L/SNUPN/TIMM44/TOMM7/DMAP1/ELAVL1/HYAL2/TNPO2/IPO4/TNPO3/HIKESHI/NXT1/KPNA1/IPO13/PEX12/PEX14/TMCO6/STAT3/PEX2/PEX13/LOC100157391/PHB2/TOMM40/NFKBIA/PEX6/PEX19/PKIG/ZPR1/NXT2/KPNA5/BMP4/KPNB1/RANBP6/IPO8/APPL1	49
GO:1901987	regulation of cell cycle phase transition	64/4738	71/6334	0.000992994	0.0228608	BIRC5/CDC25B/SOX4/RPL26/CDC6/PSME3/CCND2/AURKB/BID/RINT1/ID2/SPDL1/CDKN1B/PBX1/MIIP/CDK2AP2/TAOK3/SIN3A/CDK1/RFWD3/NABP1/USP44/BUB3/RAD21/VPS4B/GEN1/CCNB1/UBE2C/DONSON/TRIM39/BRCA1/XRCC3/RGCC/TM4SF5/CDK4/RAB11A/UIMC1/INO80/NABP2/PHB2/DCUN1D3/ANAPC15/PKD2/INTS3/TAOK1/ATM/CCNB3/CDC25C/TRIP13/FZR1/HYAL1/CDKN2D/MAD2L1/ANAPC5/ATF5/PCID2/MOS/CHMP4C/APPL1/MAD2L1BP/PLK3/ZWINT/BRCC3/E2F7	64
GO:0034976	response to endoplasmic reticulum stress	59/4738	65/6334	0.00101799	0.0230966	CXCL8/CREB3L2/CREB3L1/CEBPB/RNFT2/FICD/DNAJB12/YOD1/DDIT3/SESN2/CREB3/DNAJB9/RNF5/ERO1A/EDEM2/PPP1R15B/BAG6/SERP1/STT3B/TMCO1/RNF103/FAF2/BCL2L1/PARK7/CLGN/RNF121/EIF2S1/RASGRF1/ATF6B/TMTC4/TMX1/CALR/FBXO6/ANKS4B/VCP/SGTB/UFC1/FLOT1/NCK2/VAPB/NR1H2/STUB1/LPCAT3/BCAP31/SIRT1/UBE2J2/NFE2L2/DDRGK1/SELENOS/CFTR/FOXRED2/DERL3/HSP90B1/PSMC6/UBXN4/RNF139/ERP29/CREB3L4/CALR3	59
GO:0043543	protein acylation	59/4738	65/6334	0.00101799	0.0230966	KAT2A/SOX4/TGFB1/LIF/OGT/ZZZ3/NAA40/KAT6B/ZDHHC5/MAP3K7/MORF4L1/BRPF1/SMAD4/SUPT7L/ZDHHC16/ZDHHC8/BAG6/NAA50/DMAP1/DR1/CHEK1/SIN3A/EPC1/TAF7/PARK7/DLST/MSL2/MORF4L2/MEAF6/BRCA1/PRKAA2/GLUL/LOC100525798/FAM161A/TADA1/ACTL6A/SPHK1/TAF9/ING3/SIRT1/ZDHHC23/ESCO1/DLD/SELENOK/TAOK1/HNF1A/NAT10/JADE3/ATAT1/MSL1/GOLGA7/ZDHHC6/ZDHHC9/PHF14/PORCN/TADA3/ZDHHC7/TERF2IP/MSL3	59
GO:0007264	small GTPase mediated signal transduction	108/4738	125/6334	0.00104659	0.0235745	IQGAP3/RAC1/JUN/RABIF/FOXM1/RHOG/BCL6/CHN2/KRAS/SIPA1L1/GDI1/KCTD10/CDC42EP2/RND3/RASA1/GPR4/ARHGEF18/RALB/F2RL2/ARHGEF25/TSC2/ARHGEF2/RAP1B/PSD3/CDC42/TNFAIP1/RRAS/RHEB/RHOC/WASF2/CDC42SE1/SHOC2/RASGRP1/MET/BRK1/RASGEF1B/STK19/GBF1/NISCH/RASGRF1/RAB33B/NCKAP1/RALBP1/DOCK10/RAB35/RAB21/ARHGEF12/RCC1/RUFY1/RHEBL1/RASGEF1A/FBXO8/SPRY2/RAC2/NTN1/GPR20/CCDC125/ROCK1/RASA4B/RAP2B/FLOT1/GNA13/RAB33A/RA…	108
GO:0032434	regulation of proteasomal ubiquitin-dependent protein catabolic process	31/4738	32/6334	0.00106554	0.0236611	HSP70.2/ZFAND2A/CLU/CDC20/GBA/UBQLN4/SOCS5/PSEN1/ARAF/SMAD7/BAG6/PSMD10/PARK7/STYX/RPL11/N4BP1/TRIM39/DVL1/RNF180/SUMO2/RNF14/STUB1/BCAP31/TAF9/SOCS4/WAC/RNF19A/DDRGK1/RACK1/FZR1/PLK3	31
GO:0051648	vesicle localization	31/4738	32/6334	0.00106554	0.0236611	MX1/MAP4K2/HAP1/SNAPIN/PREB/PSEN1/CEP19/BLOC1S5/SAR1B/ARFGAP2/TMED9/TESK1/TMED10/IKBKG/TOR1A/MYO6/F8A1/RAB11A/RAB27A/STARD3NL/SYN1/NDEL1/FNBP1L/LOC100516587/RAB1A/GOSR1/PAFAH1B1/SAR1A/BLOC1S3/FYCO1/AP1AR	31
GO:0044839	cell cycle G2/M phase transition	37/4738	39/6334	0.00115851	0.0250159	BIRC5/CDC25B/FOXM1/CDC6/AURKB/RINT1/ARPP19/CCNB2/AKAP8L/PBX1/MIIP/FBXL12/TAOK3/CHEK1/SIN3A/CDK1/NABP1/RAD21/VPS4B/CCNB1/DONSON/TRIM39/BRCA1/CDK4/RAB11A/UIMC1/NABP2/KDM8/INTS3/TAOK1/ENSA/CCNB3/CDC25C/FZR1/ATF5/CHMP4C/BRCC3	37
GO:0050657	nucleic acid transport	37/4738	39/6334	0.00115851	0.0250159	HNRNPA1/SEM1/NUP93/NUP85/ENY2/SSB/HNRNPA2B1/NOL6/TOMM20/PHAX/SDAD1/EIF6/THOC2/EIF5A/SNUPN/RRS1/DDX19B/AKAP8L/MRPL18/NXT1/IGF2BP1/ZC3H11A/GLE1/THOC3/SIDT2/FLOT1/NOP9/RAE1/QKI/IGF2BP2/CHTOP/RBM8A/FYTTD1/SLBP/HHEX/EIF4A3/DDX39B	37
GO:0050658	RNA transport	37/4738	39/6334	0.00115851	0.0250159	HNRNPA1/SEM1/NUP93/NUP85/ENY2/SSB/HNRNPA2B1/NOL6/TOMM20/PHAX/SDAD1/EIF6/THOC2/EIF5A/SNUPN/RRS1/DDX19B/AKAP8L/MRPL18/NXT1/IGF2BP1/ZC3H11A/GLE1/THOC3/SIDT2/FLOT1/NOP9/RAE1/QKI/IGF2BP2/CHTOP/RBM8A/FYTTD1/SLBP/HHEX/EIF4A3/DDX39B	37
GO:0051236	establishment of RNA localization	37/4738	39/6334	0.00115851	0.0250159	HNRNPA1/SEM1/NUP93/NUP85/ENY2/SSB/HNRNPA2B1/NOL6/TOMM20/PHAX/SDAD1/EIF6/THOC2/EIF5A/SNUPN/RRS1/DDX19B/AKAP8L/MRPL18/NXT1/IGF2BP1/ZC3H11A/GLE1/THOC3/SIDT2/FLOT1/NOP9/RAE1/QKI/IGF2BP2/CHTOP/RBM8A/FYTTD1/SLBP/HHEX/EIF4A3/DDX39B	37
GO:0030490	maturation of SSU-rRNA	23/4738	23/6334	0.00124231	0.0264604	RPP40/LOC100518848/NOL11/ABT1/TSR2/FCF1/RRS1/RPS8/RPS16/RPS28/RPS21/DDX52/WDR46/NOP9/UTP6/FAM207A/LSM6/NAT10/NOB1/KRI1/TSR3/HELB/MRPS11	23
GO:0051298	centrosome duplication	23/4738	23/6334	0.00124231	0.0264604	KAT2A/CCNF/LOC100622849/SAC3D1/PLK2/CHORDC1/CEP152/VPS4B/RBM14/GEN1/CCP110/KIAA0753/XRCC3/PLK4/CETN2/SIRT1/WDR62/MDM1/CHMP5/NAT10/NUBP1/CEP63/CHMP4C	23
GO:0006413	translational initiation	30/4738	31/6334	0.00138574	0.0291191	CTIF/EIF4EBP2/PAIP1/EIF3K/POLR2G/EIF4A2/PPP1R15B/KLHL25/EIF3J/EIF3I/PAIP2/AGO2/EIF2S1/EIF4H/DENR/NCBP2/GLE1/LOC100738684/DHX29/NCK2/PAIP2B/EIF3H/EIF4EBP3/ABCF1/EIF2S2/EIF4A1/EIF3A/METTL3/EIF3M/EIF4EBP1	30
GO:0051650	establishment of vesicle localization	30/4738	31/6334	0.00138574	0.0291191	MX1/MAP4K2/HAP1/SNAPIN/PREB/PSEN1/CEP19/BLOC1S5/SAR1B/ARFGAP2/TMED9/TESK1/TMED10/IKBKG/TOR1A/MYO6/F8A1/RAB11A/RAB27A/STARD3NL/NDEL1/FNBP1L/LOC100516587/RAB1A/GOSR1/PAFAH1B1/SAR1A/BLOC1S3/FYCO1/AP1AR	30
GO:0032984	protein-containing complex disassembly	62/4738	69/6334	0.00146448	0.0305685	VIL1/STMN1/TMOD2/SNAPIN/GRWD1/APC/CFL1/CAPG/ATP2A2/MAP1B/CAPZB/RPL23/PHF23/GBA/ZFAND1/UBQLN4/MRPL58/EIF5A/LIMA1/AVIL/DSTN/ARHGEF2/MAP1LC3A/RDX/TMEM39A/TMOD4/HDAC6/VPS4B/EPS8/ETF1/GLE1/MTRF1/CFL2/SPAST/VCP/KIF18B/CAPZA2/KIF19/RUBCNL/CCSAP/ADRB2/SNAP29/ATG14/TAOK1/TMOD1/TMOD3/KIF18A/NSF/STX17/CARMIL1/DDIT4/TFIP11/SCAF4/LAMP2/SWAP70/F2RL1/FYCO1/RUBCN/PYM1/DNAJC6/CAPZA1/MID1IP1	62
GO:0010833	telomere maintenance via telomere lengthening	22/4738	22/6334	0.00166274	0.0342503	HNRNPA1/NAF1/CCT3/NOP10/RAD51/POT1/PTGES3/HMBOX1/TINF2/WRAP53/TERF2/CCT6A/TELO2/GAR1/TERF1/TEN1/NAT10/FBXO4/CCT4/TNKS/TERF2IP/DCLRE1B	22
GO:0030433	ubiquitin-dependent ERAD pathway	22/4738	22/6334	0.00166274	0.0342503	DNAJB12/YOD1/DNAJB9/RNF5/EDEM2/BAG6/STT3B/RNF103/FAF2/RNF121/FBXO6/VCP/SGTB/STUB1/BCAP31/UBE2J2/SELENOS/FOXRED2/DERL3/HSP90B1/PSMC6/UBXN4	22
GO:0002181	cytoplasmic translation	41/4738	44/6334	0.0017352	0.0355092	LOC100518848/RPS23/ZC3H15/RPL26/LOC100623540/UNK/RPL6/RPLP1/EIF3K/EIF4A2/DPH3/RPL22/EIF3J/EIF3I/EIF4H/DENR/ETF1/LOC100738684/RPS26/RPS28/DRG1/RPS21/RPL9/EIF3H/RWDD1/RPSA/RPL31/RPL29/DNAJC24/RPL8/FTSJ1/RPL39/RPLP0/EIF2S2/EIF4A1/DPH5/EIF3A/METTL3/RPLP2/EIF3M/RPS29	41
GO:0006400	tRNA modification	29/4738	30/6334	0.0018005	0.0366062	OSGEP/ELP6/PUS3/THUMPD1/TYW3/PUS1/TRMT6/ELP5/MTO1/ELP1/ADAT2/OSGEPL1/ELP2/MOCS3/URM1/ELP4/TYW5/QTRT2/PUSL1/DUS2/TPRKB/DNAJC24/MTFMT/NAT10/FTSJ1/HSD17B10/QTRT1/TARBP1/DTWD1	29
GO:0019439	aromatic compound catabolic process	108/4738	126/6334	0.00194873	0.0393644	PABPC4/SAMHD1/SSB/NAF1/SMG9/BLVRA/RNASEH2A/EXOSC4/EDC3/DFFA/PAN2/DERA/CTIF/DCP1B/DNASE1/POP1/PDE4B/DNPH1/ISG20/DXO/DUT/TAT/ITPA/TET1/DPYD/POLR2G/FMR1/CARHSP1/HNMT/EPHX2/CNOT9/ELAVL1/CNOT8/PDE2A/COMT/URAD/PDE12/UPF3B/PUM2/IGF2BP1/FITM2/NUDT4/DBH/PELO/ETF1/EPHX1/HINT1/NCBP2/LSM1/IDO1/TBRG4/NOCT/ALDH1L2/CNP/NUDT7/SMPDL3A/SIDT2/HMOX1/LSM3/EXOSC3/ENDOG/NT5E/TET2/CNOT7/MAGOHB/MAGOH/DCTPP1/SKIV2L/TAF15/…	108
GO:0044087	regulation of cellular component biogenesis	200/4738	242/6334	0.00196481	0.0394348	HSP70.2/DNAJB1/SRF/HMGB1/HJURP/S100A10/PMEPA1/VIL1/SDC1/KAT2A/TMOD2/CLU/HIP1R/SEMA4D/HAP1/VPS18/TGFB1/VCL/SRPX2/CAPG/WNT5A/EVL/PREB/IFT20/CAPZB/ATG5/PEAK1/DCDC2/DUSP3/PHF23/GBA/PAN2/PTK2B/EPHA2/ORMDL3/BID/SLAIN2/VPS11/TLR4/NCK1/NECTIN1/WNT7A/GRB2/ANTXR1/LDLRAD4/FAM98A/SIX1/CDC42EP2/RASA1/SOX9/TMSB10/IL1RAP/SLITRK2/TACSTD2/TBC1D7/PLK2/PLTP/DYRK1A/RALB/FES/WASL/TPPP3/AVIL/SMAD4/ARPC5L/CDKN1B/RNF5/F…	200
GO:0006979	response to oxidative stress	74/4738	84/6334	0.00200927	0.039916	TNFAIP3/PTGS2/TXNIP/NDUFB4/DUOX2/ITGAV/OXR1/ATP2A2/PSIP1/AQP1/TLR4/SESN2/NR4A2/SOD1/RCAN1/GGT7/PSEN1/RAD52/VRK2/KEAP1/PRDX3/PPP1R15B/ACOX2/HYAL2/BRF2/PPARGC1A/DPEP1/MET/WNT1/PARK7/HDAC6/SESN3/TP53INP1/FBXO7/EIF2S1/MGST1/CAT/GPX1/NDUFS8/PRKAA2/GPX8/PLEKHA1/RIPK3/HMOX1/MSRB2/SPHK1/HMOX2/TLDC2/RHOB/SIRT1/SLC1A1/NFE2L2/PRDX6/ERCC8/GPX4/HNF1A/NDUFA12/PRKRA/WNT16/DUOX1/TRAF2/HYAL1/FOXO1/SIGMAR1/MCL1/PX…	74
GO:0010639	negative regulation of organelle organization	87/4738	100/6334	0.00201428	0.039916	HNRNPA1/BIRC5/VIL1/KAT2A/TMOD2/HIP1R/CCNF/APC/CAPG/LIF/CAPZB/PHF23/AURKB/OMA1/TIGAR/TOP2A/RAD1/TMSB10/TACSTD2/TBC1D7/DYRK1A/HUWE1/SLC35F6/LIMA1/AVIL/SMAD4/SPDL1/ARHGEF2/RDX/RNF41/TMEM39A/PSMD10/MNAT1/TINF2/PRELID1/TMOD4/WASF2/MCM2/TESK1/MET/USP44/HDAC6/BUB3/TWF2/RAD21/EPS8/RBM14/GEN1/CCNB1/CCP110/XRCC3/TERF2/CAPZA2/TWF1/SLC25A5/TERF1/ANAPC15/TMEM14A/TEN1/MAPRE1/NME6/ARFGEF1/TAOK1/TMOD1/TMOD3/TMSB…	87
GO:0033045	regulation of sister chromatid segregation	21/4738	21/6334	0.00222533	0.0436985	BIRC5/CDC6/AURKB/RMI2/SPDL1/USP44/BUB3/RAD21/GEN1/CCNB1/UBE2C/XRCC3/ANAPC15/ATM/TRIP13/MAD2L1/ANAPC5/PCID2/MOS/MAD2L1BP/ZWINT	21
GO:0022411	cellular component disassembly	103/4738	120/6334	0.00223308	0.0436985	VIL1/STMN1/TMOD2/SNAPIN/GRWD1/APC/CFL1/CAPG/DFFA/ATP2A2/MAP1B/CAPZB/ATG5/RPL23/DUSP3/PHF23/GBA/ZFAND1/CISD2/UBQLN4/MRPL58/C1QC/TIGAR/TOP2A/EIF5A/ATG12/HUWE1/LIMA1/AVIL/DSTN/ARHGEF2/WIPI2/MAP1LC3A/RDX/AKAP8L/KLK4/RNF41/TMEM39A/TMOD4/RETREG3/HDAC6/DPP4/VPS4B/EPS8/FBXO7/DENR/SLC25A4/ETF1/GLE1/MTRF1/RETREG1/CFL2/SPAST/WDR45B/MRRF/FUNDC2/VCP/KIF18B/CAPZA2/ENDOG/UFC1/PHB2/FLOT1/SLC25A5/KIF19/RUBCNL/ATG…	103
GO:0006402	mRNA catabolic process	55/4738	61/6334	0.0022607	0.0439643	PABPC4/SSB/SMG9/EXOSC4/EDC3/PAN2/CTIF/DCP1B/DXO/POLR2G/FMR1/CARHSP1/CNOT9/ELAVL1/CNOT8/PDE12/UPF3B/PUM2/IGF2BP1/PELO/ETF1/NCBP2/LSM1/TBRG4/NOCT/LSM3/EXOSC3/CNOT7/MAGOHB/MAGOH/TAF15/ZC3H12D/DIS3L2/PNRC2/CNOT6/DCPS/CSDC2/DND1/RBM8A/ATM/PNPT1/PABPC1/EDC4/PAN3/ANGEL2/ZC3H14/PCID2/LSM2/METTL14/DCP2/FASTKD2/PCBP4/EIF4A3/FASTK/APOBEC1	55
GO:0006487	protein N-linked glycosylation	28/4738	29/6334	0.00233712	0.044619	MOGS/MGAT1/FUT8/ALG11/NUS1/DOLPP1/MGAT2/STT3B/SLC39A8/ALG5/B4GALT1/ALG10/PMM1/RPN1/MPDU1/LOC100525350/DDOST/DAD1/RPN2/MAGT1/MGAT4B/DERL3/KRTCAP2/ALG14/ST3GAL1/TMEM258/DPAGT1/ALG8	28
GO:0009062	fatty acid catabolic process	28/4738	29/6334	0.00233712	0.044619	FAAH/SESN2/ACOT8/ACOX2/PPARD/CROT/ACOX1/BDH2/ABHD2/LPIN1/PCCB/NUDT7/PEX2/CPT1A/PEX13/ACAT1/AUH/ACADS/CPT1B/ETFB/ACADM/HADH/SLC27A2/HSD17B10/HADHA/HSD17B4/GLYATL2/ACADL	28
GO:1902749	regulation of cell cycle G2/M phase transition	28/4738	29/6334	0.00233712	0.044619	CDC25B/CDC6/AURKB/RINT1/PBX1/MIIP/TAOK3/SIN3A/CDK1/NABP1/RAD21/VPS4B/CCNB1/DONSON/TRIM39/BRCA1/CDK4/RAB11A/UIMC1/NABP2/INTS3/TAOK1/CCNB3/CDC25C/FZR1/ATF5/CHMP4C/BRCC3	28
GO:0051168	nuclear export	34/4738	36/6334	0.00239566	0.0451856	HNRNPA1/SEM1/ENY2/EGR2/SSB/HNRNPA2B1/TGFB1/NEMF/NOL6/PHAX/SDAD1/EIF6/THOC2/RRS1/DDX19B/AKAP8L/NXT1/PARK7/HSPA9/ZC3H11A/STYX/GLE1/AHCYL1/CALR/THOC3/XPO6/NOP9/RAE1/CHTOP/FYTTD1/HHEX/TCF7L2/PTPN11/DDX39B	34
GO:0071897	DNA biosynthetic process	34/4738	36/6334	0.00239566	0.0451856	HNRNPA1/NAF1/CCT3/NOP10/POT1/PTGES3/HMBOX1/TINF2/POLDIP2/WRAP53/TERF2/CCT6A/DNAJC2/TELO2/VCP/GAR1/ZBTB1/SPHK1/TERF1/TEN1/SIRT1/POLE2/LOX/LIG4/NAT10/CDKN2D/POLD2/FBXO4/POLD4/CCT4/RFC4/TNKS/RFC3/NOX4	34
