# Supplementary material for: TRIM8 inhibits porcine epidemic diarrhoea virus replication by targeting and ubiquitinately degrading the nucleocapsid protein
Source: Vet Res. 2025 Jan 16;56:14. doi: 10.1186/s13567-024-01443-2 (PMC11740423; doi:10.1186/s13567-024-01443-2)
Supplement: Supplementary file 14 — Additional file 14. KEGG enrichment for differentially expressed genes between PEDV-infected TRIM8 overexpression and wild-type groups. [file 13567_2024_1443_MOESM14_ESM.xlsx]

## Sheet: Additional file 14
Additional file 14. KEGG enrichment for differentially expressed genes between PEDV-infected TRIM8 overexpression and wild type groups
ID	Description	GeneRatio	BgRatio	pvalue	p.adjust	geneID	Count
ssc04657	IL-17 signaling pathway	8/45	89/8871	1.1873e-08	1.24667e-06	CXCL2/CCL20/CXCL8/PTGS2/FOSB/S100A9/S100A8/CXCL10	8
ssc04061	Viral protein interaction with cytokine and cytokine receptor	5/45	85/8871	6.48471e-05	0.00226965	CXCL2/CCL20/CXCL8/CCL5/CXCL10	5
ssc04668	TNF signaling pathway	5/45	110/8871	0.000220249	0.00462523	CXCL2/CCL20/CCL5/PTGS2/CXCL10	5
ssc04062	Chemokine signaling pathway	6/45	182/8871	0.000287679	0.00503438	CXCL2/CCL20/CXCL8/CCL5/CXCL10/RASGRP2	6
ssc04622	RIG-I-like receptor signaling pathway	4/45	74/8871	0.000513227	0.00769841	ISG15/CXCL8/DHX58/CXCL10	4
ssc04621	NOD-like receptor signaling pathway	5/45	174/8871	0.00177475	0.014832	CXCL2/OAS1/OAS2/CXCL8/CCL5	5
ssc04974	Protein digestion and absorption	4/45	104/8871	0.00183634	0.014832	COL27A1/COL1A1/COL7A1/COL5A2	4
ssc04060	Cytokine-cytokine receptor interaction	6/45	271/8871	0.00230088	0.0172566	CXCL2/CCL20/CXCL8/CCL5/TNFRSF4/CXCL10	6
ssc04623	Cytosolic DNA-sensing pathway	3/45	64/8871	0.00409532	0.0268755	CCL5/ZBP1/CXCL10	3
ssc05417	Lipid and atherosclerosis	5/45	217/8871	0.00460979	0.0284722	HSPA6/CXCL2/CXCL8/CCL5/AGER	5
