# Supplementary material for: TRIM8 inhibits porcine epidemic diarrhoea virus replication by targeting and ubiquitinately degrading the nucleocapsid protein
Source: Vet Res. 2025 Jan 16;56:14. doi: 10.1186/s13567-024-01443-2 (PMC11740423; doi:10.1186/s13567-024-01443-2)
Supplement: Supplementary file 15 — Additional file 15. GO annotation for the intersected differentially expressed genes between different groups. [file 13567_2024_1443_MOESM15_ESM.xlsx]

## Sheet: Additional file 15
Additional file 15. GO annotation for the intersected differentially expressed genes between different groups
Category	Term	Description	LogP	Symbols
Biological Processes	GO:0022613	ribonucleoprotein complex biogenesis	-3.08318	TARBP2,ZNF658,SRPK3
